# Supplementary material for: Host Gene Expression Profiling and In Vivo Cytokine Studies to Characterize the Role of Linezolid and Vancomycin in Methicillin-Resistant Staphylococcus aureus (MRSA) Murine Sepsis Model
Source: PLoS One. 2013 Apr 2;8(4):e60463. doi: 10.1371/journal.pone.0060463 (PMC3614971; doi:10.1371/journal.pone.0060463)
Supplement: Table S1 — Genes differentially expressed in each comparison. (XLSX) [file pone.0060463.s001.xlsx]

## Sheet: Sheet1
Table S1. Genes differentially expressed in each comparison.
Probeset ID	Gene Symbol	Gene Title	Fold-Change
Control with linezolid vs. Control with vancomycin
1436530_at	Gm11428	predicted gene 11428	-2.16844
1450826_a_at	Saa3	serum amyloid A 3	-2.6811
1452279_at	Cfp	complement factor properdin	-2.45698
1423954_at	C3	complement component 3	-3.19861
1449015_at	Retnla	resistin like alpha	-2.25087
1422557_s_at	Mt1	metallothionein 1	-5.32923
1424713_at	Calml4	calmodulin-like 4	-2.17546
1417063_at	C1qb	complement component 1, q subcomponent, beta polypeptide	-2.91881
1416809_at	Cyp3a11	cytochrome P450, family 3, subfamily a, polypeptide 11	-28.6347
1449434_at	Car3	carbonic anhydrase 3	-9.1712
1415994_at	Cyp2e1	cytochrome P450, family 2, subfamily e, polypeptide 1	-9.67054
1417651_at	Cyp2c29	cytochrome P450, family 2, subfamily c, polypeptide 29	-2.09228
1448852_at	Rgn	regucalcin	-2.84862
1448104_at	Aldh6a1	aldehyde dehydrogenase family 6, subfamily A1	-2.08815
1420465_s_at	LOC100048885 /// Mup1 /// Mup10 /// Mup12 /// Mup13 /// Mup15 /// Mup19 /// Mup2 /// Mup7 /// Mup8	major urinary protein LOC100048885 /// major urinary protein 1 /// major urinary	-64.2316
1426225_at	Rbp4	retinol binding protein 4, plasma	-10.2173
1454608_x_at	Ttr	transthyretin	-34.1517
1449401_at	C1qc	complement component 1, q subcomponent, C chain	-2.35753
1454638_a_at	Pah	phenylalanine hydroxylase	-5.16286
1455913_x_at	Ttr	transthyretin	-34.2019
1454159_a_at	Igfbp2	insulin-like growth factor binding protein 2	-2.29305
1449193_at	Cd5l	CD5 antigen-like	-2.38145
1448680_at	Serpina1c	serine (or cysteine) peptidase inhibitor, clade A, member 1C	-46.3845
1417085_at	Akr1c6	aldo-keto reductase family 1, member C6	-2.58878
1459737_s_at	Ttr	transthyretin	-14.0722
1424973_at	Cyp3a25	cytochrome P450, family 3, subfamily a, polypeptide 25	-8.90353
1425260_at	Alb	albumin	-30.0326
1428981_at	2810007J24Rik	RIKEN cDNA 2810007J24 gene	-2.20423
1455540_at	Cps1	carbamoyl-phosphate synthetase 1	-3.08904
1418190_at	Pon1	paraoxonase 1	-3.51409
1451580_a_at	Ttr	transthyretin	-4.82842
1451513_x_at	Serpina1a /// Serpina1b	serine (or cysteine) peptidase inhibitor, clade A, member 1A /// serine (or cyst	-21.9768
1424853_s_at	Cyp4a10 /// Cyp4a31	cytochrome P450, family 4, subfamily a, polypeptide 10 /// cytochrome P450, fami	-3.02503
1417962_s_at	Ghr	growth hormone receptor	-2.24696
1450624_at	Bhmt	betaine-homocysteine methyltransferase	-3.53534
1416913_at	Ces1c	carboxylesterase 1C	-2.73714
1419349_a_at	Cyp2d9	cytochrome P450, family 2, subfamily d, polypeptide 9	-2.12438
1417950_a_at	Apoa2	apolipoprotein A-II	-8.38565
1424618_at	Hpd	4-hydroxyphenylpyruvic acid dioxygenase	-2.92313
1417422_at	Gnmt	glycine N-methyltransferase	-2.94765
1422603_at	Rnase4	ribonuclease, RNase A family 4	-2.19504
1418282_x_at	Serpina1b	serine (or cysteine) preptidase inhibitor, clade A, member 1B	-28.9999
1437347_at	Ednrb	endothelin receptor type B	-4.35768
1417381_at	C1qa	complement component 1, q subcomponent, alpha polypeptide	-2.86387
1451600_s_at	Ces3a /// Ces3b	carboxylesterase 3A /// carboxylesterase 3B	-3.2584
1417909_at	Serpinc1	serine (or cysteine) peptidase inhibitor, clade C (antithrombin), member 1	-6.70545
1426243_at	Cth	cystathionase (cystathionine gamma-lyase)	-3.00033
1455201_x_at	Apoa1	apolipoprotein A-I	-5.07998
1455093_a_at	Ahsg	alpha-2-HS-glycoprotein	-3.87925
1448723_at	Rdh7	retinol dehydrogenase 7	-3.41457
1424485_at	Angptl3	angiopoietin-like 3	-2.43178
1427946_s_at	Dpyd	dihydropyrimidine dehydrogenase	-2.51931
1427631_x_at	Mup3	major urinary protein 3	-3.64197
1423436_at	Gsta3	glutathione S-transferase, alpha 3	-2.71019
1455595_at	Ugt2b36	UDP glucuronosyltransferase 2 family, polypeptide B36	-2.46014
1422604_at	Uox	urate oxidase	-3.01134
1426154_s_at	LOC100048884 /// Mup1 /// Mup10 /// Mup2 /// Mup3	novel member of the major urinary protein (Mup) gene family /// major urinary pr	-7.15458
1423944_at	Hpx	hemopexin	-12.6774
1448470_at	Fbp1	fructose bisphosphatase 1	-4.60568
1417561_at	Apoc1	apolipoprotein C-I	-5.99977
1420553_x_at	Serpina1a	serine (or cysteine) peptidase inhibitor, clade A, member 1A	-20.9857
1417835_at	Mug1	murinoglobulin 1	-7.26355
1448854_s_at	Mug-ps1 /// Mug1 /// Mug2	murinoglobulin, pseudogene 1 /// murinoglobulin 1 /// murinoglobulin 2	-5.36793
1449456_a_at	Cma1	chymase 1, mast cell	-2.29002
1423866_at	Serpina3k	serine (or cysteine) peptidase inhibitor, clade A, member 3K	-15.5595
1420525_a_at	Otc	ornithine transcarbamylase	-2.74897
1418278_at	Apoc3	apolipoprotein C-III	-7.14418
1416729_at	Plg	plasminogen	-4.86451
1418021_at	C4b	complement component 4B (Childo blood group)	-3.9678
1426547_at	Gc	group specific component	-10.8944
1418724_at	Cfi	complement component factor i	-3.34933
1416225_at	Adh1	alcohol dehydrogenase 1 (class I)	-3.01596
1423257_at	Cyp4a14	cytochrome P450, family 4, subfamily a, polypeptide 14	-2.33384
1449385_at	Hsd17b6	hydroxysteroid (17-beta) dehydrogenase 6	-2.54726
1448683_at	Cyp2d26	cytochrome P450, family 2, subfamily d, polypeptide 26	-3.57726
1419093_at	Tdo2	tryptophan 2,3-dioxygenase	-7.67122
1419232_a_at	Apoa1	apolipoprotein A-I	-7.83939
1416677_at	Apoh	apolipoprotein H	-4.16827
1419233_x_at	Apoa1	apolipoprotein A-I	-5.36493
1438840_x_at	Apoa1	apolipoprotein A-I	-5.43473
1449242_s_at	Hrg	histidine-rich glycoprotein	-2.4767
1426642_at	Fn1	fibronectin 1	-2.42708
1423147_at	Mat1a	methionine adenosyltransferase I, alpha	-5.70033
1419196_at	Hamp	hepcidin antimicrobial peptide	-6.65951
1451651_at	Vsig4	V-set and immunoglobulin domain containing 4	-2.15938
1449824_at	Prg4	proteoglycan 4 (megakaryocyte stimulating factor, articular superficial zone pro	-5.84336
1448842_at	Cdo1	cysteine dioxygenase 1, cytosolic	-3.82982
1417610_at	Apoa5	apolipoprotein A-V	-2.33224
1418243_at	Fcna	ficolin A	-2.53666
24 h S. aureus with linezolid vs. 24 h S. aureus with vancomycin
1418722_at	Ngp	neutrophilic granule protein	-2.47519
1437060_at	Olfm4	olfactomedin 4	-2.06248
1419532_at	Il1r2	interleukin 1 receptor, type II	-2.06013
1419709_at	Stfa3	stefin A3	-4.70406
1435761_at	BC100530 /// Stfa1	cDNA sequence BC100530 /// stefin A1	-2.89838
1425451_s_at	Chi3l3 /// Chi3l4	chitinase 3-like 3 /// chitinase 3-like 4	-2.32747
1450009_at	Ltf	lactotransferrin	-4.34099
1442339_at	Stfa2l1	stefin A2 like 1	-2.0191
1419764_at	Chi3l3	chitinase 3-like 3	-2.17483
1437277_x_at	Tgm2	transglutaminase 2, C polypeptide	2.09435
1433428_x_at	Tgm2	transglutaminase 2, C polypeptide	2.10052
1455900_x_at	Tgm2	transglutaminase 2, C polypeptide	2.17235
1427381_at	Irg1	immunoresponsive gene 1	4.0673
1426774_at	Parp12	poly (ADP-ribose) polymerase family, member 12	2.39969
1457666_s_at	Ifi202b	interferon activated gene 202B	2.10495
1421551_s_at	Ifi202b	interferon activated gene 202B	2.07199
1419691_at	Camp	cathelicidin antimicrobial peptide	-4.07633
1446715_at	Abca13	ATP-binding cassette, sub-family A (ABC1), member 13	-2.16508
1450424_a_at	Il18bp	interleukin 18 binding protein	2.3896
1450783_at	Ifit1	interferon-induced protein with tetratricopeptide repeats 1	2.08855
1437226_x_at	Marcksl1	MARCKS-like 1	2.17532
1438868_at	D14Ertd668e	DNA segment, Chr 14, ERATO Doi 668, expressed	2.61087
1443698_at	Xaf1	XIAP associated factor 1	2.13995
1417190_at	Nampt	nicotinamide phosphoribosyltransferase	2.23923
1420549_at	Gbp1	guanylate binding protein 1	3.84856
1418580_at	Rtp4	receptor transporter protein 4	2.44483
1418191_at	Usp18	ubiquitin specific peptidase 18	2.53018
1450484_a_at	Cmpk2	cytidine monophosphate (UMP-CMP) kinase 2, mitochondrial	2.52447
1435906_x_at	Gbp2	guanylate binding protein 2	4.57682
1418240_at	Gbp2	guanylate binding protein 2	4.02196
1418930_at	Cxcl10	chemokine (C-X-C motif) ligand 10	4.8115
1423555_a_at	Ifi44	interferon-induced protein 44	2.91249
1453196_a_at	Oasl2	2'-5' oligoadenylate synthetase-like 2	3.0967
1455570_x_at	Cnn3	calponin 3, acidic	2.01602
1449025_at	Ifit3	interferon-induced protein with tetratricopeptide repeats 3	3.66628
1417314_at	C2 /// Cfb	complement component 2 (within H-2S) /// complement factor B	2.85964
1432026_a_at	Herc6	hect domain and RLD 6	2.02035
1418825_at	Irgm1	immunity-related GTPase family M member 1	2.32096
1424339_at	Oasl1	2'-5' oligoadenylate synthetase-like 1	2.29159
1434380_at	Gbp6	guanylate binding protein 6	2.15535
1436759_x_at	Cnn3	calponin 3, acidic	2.27734
1417300_at	Smpdl3b	sphingomyelin phosphodiesterase, acid-like 3B	2.54339
1436836_x_at	Cnn3	calponin 3, acidic	2.24019
1420699_at	Clec7a	C-type lectin domain family 7, member a	2.4381
1417793_at	Irgm2	immunity-related GTPase family M member 2	2.1214
1419043_a_at	Iigp1	interferon inducible GTPase 1	3.44538
1419042_at	Iigp1	interferon inducible GTPase 1	3.01666
1416318_at	Serpinb1a	serine (or cysteine) peptidase inhibitor, clade B, member 1a	-2.13184
1455500_at	Rnf213	ring finger protein 213	2.14582
1424921_at	Bst2	bone marrow stromal cell antigen 2	2.05219
1425917_at	H28	histocompatibility 28	2.85128
1418392_a_at	Gbp3	guanylate binding protein 3	2.54615
1451905_a_at	Mx1	myxovirus (influenza virus) resistance 1	2.38285
1421596_s_at	H28	histocompatibility 28	2.93396
1460197_a_at	Steap4	STEAP family member 4	2.83467
1417185_at	Ly6a	lymphocyte antigen 6 complex, locus A	2.71864
1439831_at	---	---	2.1309
1449009_at	Tgtp1 /// Tgtp2	T-cell specific GTPase 1 /// T-cell specific GTPase 2	2.2349
1438676_at	Mpa2l	macrophage activation 2 like	3.40664
1438037_at	Herc6	hect domain and RLD 6	2.8338
1417292_at	Ifi47	interferon gamma inducible protein 47	2.45451
1452614_at	Bcl2l15	BCLl2-like 15	-2.18927
1424923_at	Serpina3g	serine (or cysteine) peptidase inhibitor, clade A, member 3G	2.37053
1426851_a_at	Nov	nephroblastoma overexpressed gene	-2.19767
1418652_at	Cxcl9	chemokine (C-X-C motif) ligand 9	2.95377
1426852_x_at	Nov	nephroblastoma overexpressed gene	-2.35508
1451777_at	Ddx60	DEAD (Asp-Glu-Ala-Asp) box polypeptide 60	2.01282
1447927_at	Gbp10 /// Mpa2l	guanylate-binding protein 10 /// macrophage activation 2 like	2.46588
1450033_a_at	Stat1	signal transducer and activator of transcription 1	2.33227
1421855_at	Fgl2	fibrinogen-like protein 2	2.4738
1436576_at	Fam26f	family with sequence similarity 26, member F	2.27139
1421854_at	Fgl2	fibrinogen-like protein 2	2.08849
1426278_at	Ifi27l2a	interferon, alpha-inducible protein 27 like 2A	2.30631
1450034_at	Stat1	signal transducer and activator of transcription 1	2.31129
1435529_at	Gm14446	predicted gene 14446	2.21787
1424518_at	Apol9a /// Apol9b	apolipoprotein L 9a /// apolipoprotein L 9b	2.03275
1420438_at	Orm2	orosomucoid 2	2.87878
1449193_at	Cd5l	CD5 antigen-like	2.84259
1448730_at	Cpa3	carboxypeptidase A3, mast cell	2.70489
1427183_at	Efemp1	epidermal growth factor-containing fibulin-like extracellular matrix protein 1	2.09684
1450291_s_at	Ms4a4c	membrane-spanning 4-domains, subfamily A, member 4C	2.15675
1417420_at	Ccnd1	cyclin D1	2.03976
1453304_s_at	Ly6e	lymphocyte antigen 6 complex, locus E	2.44928
1420338_at	Alox15	arachidonate 15-lipoxygenase	3.22371
1416239_at	Ass1	argininosuccinate synthetase 1	2.09955
24hpi S. aureus vs. 24hpi S. aureus with linezolid
1434848_at	---	---	2.17714
1434025_at	---	---	2.21363
1436614_at	---	---	-2.36198
1452859_at	1200016B10Rik	RIKEN cDNA 1200016B10 gene	-2.04422
1436839_at	2010109K11Rik	RIKEN cDNA 2010109K11 gene	-2.06639
1428810_at	2700097O09Rik	RIKEN cDNA 2700097O09 gene	-2.72874
1434046_at	AA467197	expressed sequence AA467197	3.14388
1446715_at	Abca13	ATP-binding cassette, sub-family A (ABC1), member 13	3.11299
1451932_a_at	Adamtsl4	ADAMTS-like 4	2.0196
1452614_at	Bcl2l15	BCLl2-like 15	2.96139
1453047_at	Bzrpl1	benzodiazapine receptor, peripheral-like 1	-2.21207
1419691_at	Camp	cathelicidin antimicrobial peptide	4.54644
1417268_at	Cd14	CD14 antigen	2.79045
1423620_at	Cenpq	centromere protein Q	-2.51812
1419764_at	Chi3l3	chitinase 3-like 3	3.14036
1425451_s_at	Chi3l3 /// Chi3l4	chitinase 3-like 3 /// chitinase 3-like 4	3.43535
1424831_at	Cpne2	copine II	2.32382
1434758_at	Crispld2	cysteine-rich secretory protein LCCL domain containing 2	2.92324
1437056_x_at	Crispld2	cysteine-rich secretory protein LCCL domain containing 2	2.97407
1460458_at	Crispld2	cysteine-rich secretory protein LCCL domain containing 2	2.76799
1429392_at	Dcaf12	DDB1 and CUL4 associated factor 12	-2.00697
1453312_at	Dcaf6	DDB1 and CUL4 associated factor 6	-2.09379
1425704_at	Dhrs11	dehydrogenase/reductase (SDR family) member 11	-2.27661
1434196_at	Dnaja4	DnaJ (Hsp40) homolog, subfamily A, member 4	-2.24779
1416268_at	Ets2	E26 avian leukemia oncogene 2, 3' domain	2.03185
1429764_at	Fam101b	family with sequence similarity 101, member B	2.02464
1416125_at	Fkbp5	FK506 binding protein 5	2.8478
1448231_at	Fkbp5	FK506 binding protein 5	2.00935
1419451_at	Fzr1	fizzy/cell division cycle 20 related 1 (Drosophila)	-2.08088
1451451_at	Gca	grancalcin	2.99484
1424698_s_at	Gca	grancalcin	2.72759
1453939_x_at	Gm9706	predicted gene 9706	-2.44117
1425895_a_at	Id1	inhibitor of DNA binding 1	2.05193
1419532_at	Il1r2	interleukin 1 receptor, type II	3.93056
1449829_at	Itgb2l	integrin beta 2-like	2.24654
1450350_a_at	Jdp2	Jun dimerization protein 2	2.06546
1421262_at	Lipg	lipase, endothelial	2.47855
1450188_s_at	Lipg	lipase, endothelial	2.48024
1450009_at	Ltf	lactotransferrin	5.07028
1427084_a_at	Map4k5	mitogen-activated protein kinase kinase kinase kinase 5	-2.35188
1428900_s_at	Mett5d1	methyltransferase 5 domain containing 1	-2.03407
1451572_a_at	Mff	mitochondrial fission factor	-2.03372
1450919_at	Mpp1	membrane protein, palmitoylated	-2.04027
1449897_a_at	Mtcp1	mature T-cell proliferation 1	-2.00085
1451536_at	Mtfr1	mitochondrial fission regulator 1	-2.52066
1418722_at	Ngp	neutrophilic granule protein	2.95367
1425615_a_at	Pck2	phosphoenolpyruvate carboxykinase 2 (mitochondrial)	-2.22788
1452521_a_at	Plaur	plasminogen activator, urokinase receptor	2.02336
1453181_x_at	Plscr1	phospholipid scramblase 1	2.21425
1429527_a_at	Plscr1	phospholipid scramblase 1	2.27729
1424105_a_at	Pttg1	pituitary tumor-transforming gene 1	-2.21196
1455391_at	Rad23a	RAD23a homolog (S. cerevisiae)	-2.12998
1422964_at	Rad23a	RAD23a homolog (S. cerevisiae)	-2.0328
1424256_at	Rdh12	retinol dehydrogenase 12	2.38351
1431010_a_at	Rdh12	retinol dehydrogenase 12	2.06658
1449027_at	Rhou	ras homolog gene family, member U	2.15791
1420764_at	Scrg1	scrapie responsive gene 1	2.30357
1448108_at	Serinc1	serine incorporator 1	-2.16234
1415838_at	Serinc1	serine incorporator 1	-2.13381
1454811_a_at	Serinc1	serine incorporator 1	-2.12755
1416318_at	Serpinb1a	serine (or cysteine) peptidase inhibitor, clade B, member 1a	2.26824
1420819_at	Sla	src-like adaptor	2.07229
1434457_at	Sp100	nuclear antigen Sp100	-2.46576
1442339_at	Stfa2l1	stefin A2 like 1	2.25768
1419709_at	Stfa3	stefin A3	4.17829
1420174_s_at	Tax1bp1	Tax1 (human T-cell leukemia virus type I) binding protein 1	-2.12879
1416996_at	Tbc1d8	TBC1 domain family, member 8	2.0454
1419311_at	Trim10	tripartite motif-containing 10	-2.02021
1423958_a_at	Ttc33	tetratricopeptide repeat domain 33	-2.20558
1423106_at	Ube2b	ubiquitin-conjugating enzyme E2B, RAD6 homology (S. cerevisiae)	-2.51676
1435287_at	Add2	adducin 2 (beta)	-2.12819
1434662_at	Atg4a	autophagy-related 4A (yeast)	-2.50916
1425814_a_at	Calcrl	calcitonin receptor-like	-3.79597
1451971_at	Cul4a	cullin 4A	-2.1675
1455053_a_at	Dcun1d1	DCN1, defective in cullin neddylation 1, domain containing 1 (S. cerevisiae)	-2.21617
1417338_at	Epb4.2	erythrocyte protein band 4.2	-2.562
1417337_at	Epb4.2	erythrocyte protein band 4.2	-2.60114
1428304_at	Esco2	establishment of cohesion 1 homolog 2 (S. cerevisiae)	-3.17689
1423016_a_at	Gypa	glycophorin A	-2.31453
1425643_at	Gypa	glycophorin A	-2.95592
1419647_a_at	Ier3	immediate early response 3	2.5224
1448306_at	Nfkbia	nuclear factor of kappa light polypeptide gene enhancer in B-cells inhibitor, al	2.03582
1416309_at	Nusap1	nucleolar and spindle associated protein 1	-2.2658
1423025_a_at	Schip1	schwannomin interacting protein 1	2.1703
1424337_at	Snx15	sorting nexin 15	-2.96618
1421278_s_at	Spna1	spectrin alpha 1	-2.25014
1460282_at	Trem1	triggering receptor expressed on myeloid cells 1	2.39932
1455842_x_at	Usp15	ubiquitin specific peptidase 15	-2.58035
1447881_x_at	Usp15	ubiquitin specific peptidase 15	-2.24288
1436891_at	Usp15	ubiquitin specific peptidase 15	-3.04572
1423963_at	Wdr26	WD repeat domain 26	-2.14343
1423962_at	Wdr26	WD repeat domain 26	-2.08043
1415682_at	Xpo7	exportin 7	-2.16401
1426416_a_at	Yipf4	Yip1 domain family, member 4	-2.09736
1450418_a_at	Yipf4	Yip1 domain family, member 4	-2.42521
24hpi S. aureus vs. 24hpi S. aureus with vancomycin
1455320_at	---	---	2.12633
1427736_a_at	Ccrl2	chemokine (C-C motif) receptor-like 2	2.14437
1419714_at	Cd274	CD274 antigen	2.26345
1420331_at	Clec4e	C-type lectin domain family 4, member e	2.17723
1418930_at	Cxcl10	chemokine (C-X-C motif) ligand 10	4.69111
1428579_at	Fmnl2	formin-like 2	2.68562
1420342_at	Gdap10	ganglioside-induced differentiation-associated-protein 10	2.17249
1452349_x_at	Ifi205 /// Mnda	interferon activated gene 205 /// myeloid cell nuclear differentiation antigen	2.66062
1427381_at	Irg1	immunoresponsive gene 1	4.4469
1437226_x_at	Marcksl1	MARCKS-like 1	3.24518
1415922_s_at	Marcksl1	MARCKS-like 1	2.80916
1435415_x_at	Marcksl1	MARCKS-like 1	2.59857
1417190_at	Nampt	nicotinamide phosphoribosyltransferase	2.48283
1438097_at	Rab20	RAB20, member RAS oncogene family	2.24709
1450446_a_at	Socs1	suppressor of cytokine signaling 1	2.10407
1437277_x_at	Tgm2	transglutaminase 2, C polypeptide	2.28594
1433428_x_at	Tgm2	transglutaminase 2, C polypeptide	2.38406
1455900_x_at	Tgm2	transglutaminase 2, C polypeptide	2.45133
1448562_at	Upp1	uridine phosphorylase 1	2.53538
1429947_a_at	Zbp1	Z-DNA binding protein 1	2.25476
1435287_at	Add2	adducin 2 (beta)	-2.27126
1434662_at	Atg4a	autophagy-related 4A (yeast)	-2.36985
1425814_a_at	Calcrl	calcitonin receptor-like	-2.61521
1451971_at	Cul4a	cullin 4A	-2.06688
1455053_a_at	Dcun1d1	DCN1, defective in cullin neddylation 1, domain containing 1 (S. cerevisiae)	-2.04817
1417338_at	Epb4.2	erythrocyte protein band 4.2	-2.63112
1417337_at	Epb4.2	erythrocyte protein band 4.2	-2.38794
1428304_at	Esco2	establishment of cohesion 1 homolog 2 (S. cerevisiae)	-2.2494
1423016_a_at	Gypa	glycophorin A	-2.15514
1425643_at	Gypa	glycophorin A	-2.39541
1419647_a_at	Ier3	immediate early response 3	2.1615
1448306_at	Nfkbia	nuclear factor of kappa light polypeptide gene enhancer in B-cells inhibitor, al	2.12165
1416309_at	Nusap1	nucleolar and spindle associated protein 1	-2.02423
1423025_a_at	Schip1	schwannomin interacting protein 1	2.10965
1424337_at	Snx15	sorting nexin 15	-2.20813
1421278_s_at	Spna1	spectrin alpha 1	-2.23543
1460282_at	Trem1	triggering receptor expressed on myeloid cells 1	3.08038
1455842_x_at	Usp15	ubiquitin specific peptidase 15	-2.02831
1436891_at	Usp15	ubiquitin specific peptidase 15	-2.09648
1423963_at	Wdr26	WD repeat domain 26	-2.22905
1415682_at	Xpo7	exportin 7	-2.47354
1450418_a_at	Yipf4	Yip1 domain family, member 4	-2.01051
Control vs. 24hpi S. aureus
1421262_at	Lipg	lipase, endothelial	-217.78
1450188_s_at	Lipg	lipase, endothelial	-88.144
1419681_a_at	Prok2	prokineticin 2	-44.6113
1416536_at	Mum1	melanoma associated antigen (mutated) 1	2.957
1448562_at	Upp1	uridine phosphorylase 1	-30.6659
1428466_at	Chd3	chromodomain helicase DNA binding protein 3	2.57815
1422438_at	Ephx1	epoxide hydrolase 1, microsomal	4.411
1417297_at	Itpr3	inositol 1,4,5-triphosphate receptor 3	2.53271
1420611_at	Prkacb	protein kinase, cAMP dependent, catalytic, beta	2.1021
1455692_x_at	1700097N02Rik	RIKEN cDNA 1700097N02 gene	5.04798
1454762_at	Xkrx	X Kell blood group precursor related X linked	2.59828
1436530_at	Gm11428	predicted gene 11428	-30.378
1437356_at	Gpr183	G protein-coupled receptor 183	4.59831
1416983_s_at	Foxo1	forkhead box O1	3.41555
1423293_at	Rpa1	replication protein A1	2.41255
1437113_s_at	Pld1	phospholipase D1	-2.85801
1453266_at	Zbtb4	zinc finger and BTB domain containing 4	3.22851
1435996_at	Card11	caspase recruitment domain family, member 11	3.06995
1455452_x_at	Kctd14	potassium channel tetramerisation domain containing 14	2.66737
1429722_at	Zbtb4	zinc finger and BTB domain containing 4	3.14261
AFFX-GapdhMur/M32599_3_at	Gapdh	glyceraldehyde-3-phosphate dehydrogenase	-2.42952
1425822_a_at	Dtx1	deltex 1 homolog (Drosophila)	2.29707
1431997_at	3000002C10Rik	glyceraldehyde-3-phosphate dehydrogenase pseudogene	-2.24624
1420591_at	Gpr84	G protein-coupled receptor 84	-8.31817
1448361_at	Ttc3	tetratricopeptide repeat domain 3	2.10547
1416617_at	Acss1	acyl-CoA synthetase short-chain family member 1	3.1298
1441317_x_at	Jakmip1	janus kinase and microtubule interacting protein 1	2.79842
1448828_at	Smc6	structural maintenance of chromosomes 6	2.78254
1455940_x_at	Wdr6	WD repeat domain 6	4.36021
1435368_a_at	Parp1	poly (ADP-ribose) polymerase family, member 1	2.99828
1426775_s_at	Scamp1	secretory carrier membrane protein 1	-6.54187
1433564_at	Dgkd	diacylglycerol kinase, delta	2.68643
1416981_at	Foxo1	forkhead box O1	3.22204
1416111_at	Cd83	CD83 antigen	5.28459
1434017_at	Znrf2	zinc and ring finger 2	2.2776
1444078_at	Cd8a	CD8 antigen, alpha chain	2.92149
1448318_at	Plin2	perilipin 2	-8.07836
1429387_at	Grap	GRB2-related adaptor protein	3.81792
1425451_s_at	Chi3l3 /// Chi3l4	chitinase 3-like 3 /// chitinase 3-like 4	-34.4046
1448960_at	Cxxc5	CXXC finger 5	2.62082
1427322_at	Brwd1	bromodomain and WD repeat domain containing 1	2.94901
1434521_at	Rfx7	regulatory factor X, 7	3.0229
AFFX-GapdhMur/M32599_M_at	Gapdh	glyceraldehyde-3-phosphate dehydrogenase	-2.49532
1429088_at	Lbh	limb-bud and heart	3.11122
1417780_at	Lass4	LAG1 homolog, ceramide synthase 4	2.14782
1438164_x_at	Flot2	flotillin 2	-6.76368
1418553_at	Arhgef18	rho/rac guanine nucleotide exchange factor (GEF) 18	3.30657
1436421_s_at	Arpc5l	actin related protein 2/3 complex, subunit 5-like	2.67635
1448511_at	Ptprcap	protein tyrosine phosphatase, receptor type, C polypeptide-associated protein	2.88915
1436819_at	2010-09-06	septin 6	3.60284
1421926_at	Mapk11	mitogen-activated protein kinase 11	2.73119
1453568_at	Dapl1	death associated protein-like 1	5.22679
1455132_at	A430107D22Rik	RIKEN cDNA A430107D22 gene	3.15696
1459900_at	C79468	expressed sequence C79468	2.83428
1416982_at	Foxo1	forkhead box O1	2.8056
1417688_at	Fam20c	family with sequence similarity 20, member C	-5.57119
1451095_at	Asns	asparagine synthetase	-2.36123
1460567_at	Rfx7	regulatory factor X, 7	2.67483
1456147_at	St8sia6	ST8 alpha-N-acetyl-neuraminide alpha-2,8-sialyltransferase 6	4.74223
1437760_at	Galnt12	UDP-N-acetyl-alpha-D-galactosamine:polypeptide N-acetylgalactosaminyltransferase	2.41959
1420621_a_at	App	amyloid beta (A4) precursor protein	-7.6434
1418353_at	Cd5	CD5 antigen	5.19038
1419226_at	Cd96	CD96 antigen	3.05163
1417500_a_at	Tgm2	transglutaminase 2, C polypeptide	-7.76738
1426297_at	Tcfe2a	transcription factor E2a	2.26855
1418770_at	Cd2	CD2 antigen	3.57025
1450009_at	Ltf	lactotransferrin	-37.5534
1438195_at	Gpd1l	glycerol-3-phosphate dehydrogenase 1-like	2.45284
1436423_at	Themis	thymocyte selection associated	2.74987
1422503_s_at	Parp1	poly (ADP-ribose) polymerase family, member 1	2.43055
1416381_a_at	Prdx5	peroxiredoxin 5	-4.69652
1452389_at	Cd27	CD27 antigen	4.41601
1422479_at	Acss2	acyl-CoA synthetase short-chain family member 2	2.02035
1448788_at	Cd200	CD200 antigen	3.01492
1419764_at	Chi3l3	chitinase 3-like 3	-34.7135
1426159_x_at	Tcrb-J	T-cell receptor beta, joining region	3.3171
1420407_at	Ltb4r1	leukotriene B4 receptor 1	-4.75989
1436033_at	BC031353	cDNA sequence BC031353	3.0411
1417971_at	Nrm	nurim (nuclear envelope membrane protein)	2.92852
1437271_at	Clcf1	cardiotrophin-like cytokine factor 1	2.86967
1428694_at	Mirhg1	microRNA host gene 1 (non-protein coding)	2.39815
1455700_at	Mterfd3	MTERF domain containing 3	2.52956
1429396_at	Atg16l2	autophagy related 16 like 2 (S. cerevisiae)	2.16689
1448722_s_at	Ppcs	phosphopantothenoylcysteine synthetase	2.13379
1426170_a_at	Cd8b1	CD8 antigen, beta chain 1	5.86122
1438968_x_at	Spint2	serine protease inhibitor, Kunitz type 2	2.30028
1416107_at	Nsg2	neuron specific gene family member 2	4.01554
1437277_x_at	Tgm2	transglutaminase 2, C polypeptide	-11.4542
1455242_at	Foxp1	forkhead box P1	3.12488
1422478_a_at	Acss2	acyl-CoA synthetase short-chain family member 2	2.71352
1424988_at	Mylip	myosin regulatory light chain interacting protein	2.59518
1429005_at	Mfhas1	malignant fibrous histiocytoma amplified sequence 1	2.21366
1454857_at	Rnf122	ring finger protein 122	2.14919
1427256_at	Vcan	versican	-21.9504
1454893_at	Fam189b	family with sequence similarity 189, member B	3.84254
1433657_at	Fam78a	family with sequence similarity 78, member A	3.12925
1418578_at	Dgka	diacylglycerol kinase, alpha	3.27426
1448559_at	Flot1	flotillin 1	-3.4179
1433966_x_at	Asns	asparagine synthetase	-3.42335
1416859_at	Fkbp3	FK506 binding protein 3	2.1674
1450826_a_at	Saa3	serum amyloid A 3	-48.3401
1449415_at	Chd1l	chromodomain helicase DNA binding protein 1-like	2.0085
1433428_x_at	Tgm2	transglutaminase 2, C polypeptide	-11.6827
1456546_at	1700097N02Rik	RIKEN cDNA 1700097N02 gene	2.32381
1449360_at	Csf2rb2	colony stimulating factor 2 receptor, beta 2, low-affinity (granulocyte-macropha	-7.28481
AFFX-GapdhMur/M32599_5_at	Gapdh	glyceraldehyde-3-phosphate dehydrogenase	-2.52175
1449508_at	Il27ra	interleukin 27 receptor, alpha	2.47653
1425226_x_at	LOC665506	similar to T-cell receptor beta-2 chain C region	3.35796
1448485_at	Ggt1	gamma-glutamyltransferase 1	-7.52726
1449988_at	Gimap1	GTPase, IMAP family member 1	3.16206
1452024_a_at	Ldb1	LIM domain binding 1	2.03963
1416654_at	Slc31a2	solute carrier family 31, member 2	-3.07104
1417933_at	Igfbp6	insulin-like growth factor binding protein 6	-7.66113
1452044_at	Arpc5l	actin related protein 2/3 complex, subunit 5-like	2.33215
1422327_s_at	G6pd2 /// G6pdx	glucose-6-phosphate dehydrogenase 2 /// glucose-6-phosphate dehydrogenase X-link	-4.69878
1429384_at	Csnk1g3	casein kinase 1, gamma 3	2.34932
1426988_at	Klhdc5	kelch domain containing 5	2.4688
1460669_at	Ilf3	interleukin enhancer binding factor 3	2.04542
1437309_a_at	Rpa1	replication protein A1	2.4645
1426550_at	Sidt1	SID1 transmembrane family, member 1	3.5631
1434833_at	Map4k2	mitogen-activated protein kinase kinase kinase kinase 2	2.99262
1451932_a_at	Adamtsl4	ADAMTS-like 4	-3.62312
1458148_at	Nlrc3	NLR family, CARD domain containing 3	3.08673
1456870_at	A430107D22Rik	RIKEN cDNA A430107D22 gene	2.60303
1427197_at	Atr	ataxia telangiectasia and Rad3 related	2.20562
1435221_at	Foxp1	forkhead box P1	2.61614
1452966_at	Bcl11b	B-cell leukemia/lymphoma 11B	4.14046
1451277_at	Zadh2	zinc binding alcohol dehydrogenase, domain containing 2	2.04987
1449347_a_at	Xlr4a /// Xlr4b /// Xlr4c	X-linked lymphocyte-regulated 4A /// X-linked lymphocyte-regulated 4B /// X-link	3.13644
1452205_x_at	Gm6273 /// LOC381765 /// LOC665506 /// Tcrb-J	predicted gene 6273 /// similar to T cell antigen receptor /// similar to T-cell	3.5641
1452261_at	Shprh	SNF2 histone linker PHD RING helicase	2.04508
1452163_at	Ets1	E26 avian leukemia oncogene 1, 5' domain	4.77614
1434958_at	Sacs	sacsin	2.62946
1425086_a_at	Slamf6	SLAM family member 6	3.44374
1426772_x_at	Gm6273 /// LOC381765 /// LOC665506 /// Tcrb-J	predicted gene 6273 /// similar to T cell antigen receptor /// similar to T-cell	3.68642
1418398_a_at	Tspan32	tetraspanin 32	2.60615
1452717_at	Slc25a24	solute carrier family 25 (mitochondrial carrier, phosphate carrier), member 24	-3.97125
1425854_x_at	LOC665506	similar to T-cell receptor beta-2 chain C region	3.27652
1452367_at	Coro2a	coronin, actin binding protein 2A	-2.77644
1436941_at	Fam55c	family with sequence similarity 55, member C	3.5361
1427483_at	Slc25a24	solute carrier family 25 (mitochondrial carrier, phosphate carrier), member 24	-3.23095
1418625_s_at	3000002C10Rik /// 674324 /// EG545741 /// ENSMUSG00000073212 /// Gapdh /// Gm10284 /// Gm10290 /// Gm10291 /// Gm10358 /// Gm11557 /// Gm12070 /// Gm12416 /// Gm15294 /// Gm16374 /// Gm2076 /// Gm2308 /// Gm2451 /// Gm2606 /// Gm3200 /// Gm3671 /// Gm3695 /// Gm3809 /// Gm4609 /// Gm5507 /// Gm5523 /// Gm5652 /// Gm5787 /// Gm6946 /// Gm8055 /// Gm8349 /// Gm9081 /// LOC100039762 /// LOC100044981…	glyceraldehyde-3-phosphate dehydrogenase pseudogene /// predicted gene, 674324 /	-2.13991
1424655_at	Acp2	acid phosphatase 2, lysosomal	-2.72795
1419178_at	Cd3g	CD3 antigen, gamma polypeptide	5.22276
1448354_at	G6pdx	glucose-6-phosphate dehydrogenase X-linked	-4.36043
1456440_s_at	St8sia6	ST8 alpha-N-acetyl-neuraminide alpha-2,8-sialyltransferase 6	4.15724
1424850_at	Map3k1	mitogen-activated protein kinase kinase kinase 1	2.52899
1434105_at	Epm2aip1	EPM2A (laforin) interacting protein 1	2.64965
1424632_a_at	Rev3l	REV3-like, catalytic subunit of DNA polymerase zeta RAD54 like (S. cerevisiae)	2.22086
1434331_at	Eif2c1	eukaryotic translation initiation factor 2C, 1	2.34128
1422495_a_at	Hmgn1	high mobility group nucleosomal binding domain 1	2.94723
1448199_at	Ankrd10	ankyrin repeat domain 10	2.8251
1425706_a_at	Ddb2	damage specific DNA binding protein 2	3.67862
1416065_a_at	Ankrd10	ankyrin repeat domain 10	3.25696
1443932_at	Klhdc1	kelch domain containing 1	2.69812
1421844_at	Il1rap	interleukin 1 receptor accessory protein	-5.45505
1422105_at	Cd3e	CD3 antigen, epsilon polypeptide	2.43633
1455900_x_at	Tgm2	transglutaminase 2, C polypeptide	-10.5203
1422910_s_at	Smc6	structural maintenance of chromosomes 6	2.73558
1417068_a_at	Ptpn1	protein tyrosine phosphatase, non-receptor type 1	-2.51449
1433794_at	Setx	senataxin	2.40055
1437506_at	Adamts6	a disintegrin-like and metallopeptidase (reprolysin type) with thrombospondin ty	2.16299
1418401_a_at	Dusp16	dual specificity phosphatase 16	-4.26328
1438969_x_at	Dhx30	DEAH (Asp-Glu-Ala-His) box polypeptide 30	2.06408
1421141_a_at	Foxp1	forkhead box P1	3.19149
1427765_a_at	Tcrb-J	T-cell receptor beta, joining region	2.45013
1426725_s_at	Ets1	E26 avian leukemia oncogene 1, 5' domain	4.91761
1460329_at	B4galt6	UDP-Gal:betaGlcNAc beta 1,4-galactosyltransferase, polypeptide 6	-3.5658
1439484_at	4930431H11Rik	RIKEN cDNA 4930431H11 gene	3.19065
1450339_a_at	Bcl11b	B-cell leukemia/lymphoma 11B	3.3462
1421142_s_at	Foxp1	forkhead box P1	2.80457
1450084_s_at	Ivns1abp	influenza virus NS1A binding protein	2.58362
1419645_at	Cstf2	cleavage stimulation factor, 3' pre-RNA subunit 2	2.07801
1452868_at	Usp24	ubiquitin specific peptidase 24	2.26662
1423150_at	Scg5	secretogranin V	4.29602
1460620_at	Zfp592	zinc finger protein 592	2.56089
1436182_at	Satb1	Special AT-rich sequence binding protein 1	2.62915
1450200_s_at	Csf2rb /// Csf2rb2	colony stimulating factor 2 receptor, beta, low-affinity (granulocyte-macrophage	-2.09772
1426207_at	Ikbkb	inhibitor of kappaB kinase beta	2.43758
1439946_at	---	---	2.56293
1427670_a_at	Tcf12	transcription factor 12	2.56274
1454987_a_at	H2-Ke6	H2-K region expressed gene 6	2.06629
1427667_s_at	Tcrb-J	T-cell receptor beta, joining region	5.53406
1429274_at	Lypd6b	LY6/PLAUR domain containing 6B	2.03066
1422952_at	Ng23	Ng23 protein	2.32933
1452821_at	Tial1	Tia1 cytotoxic granule-associated RNA binding protein-like 1	2.48643
1421052_a_at	Sms	spermine synthase	2.33902
1451370_at	RP23-195K8.6	hypothetical protein LOC622404	2.20048
1448689_at	Rras2	related RAS viral (r-ras) oncogene homolog 2	2.65017
1428231_at	Cpsf6	cleavage and polyadenylation specific factor 6	3.03534
1454699_at	LOC100047324 /// Sesn1	similar to Sesn1 protein /// sestrin 1	3.06456
1435227_at	Bcl11b	B-cell leukemia/lymphoma 11B	3.85819
1427656_at	Tcrb-J	T-cell receptor beta, joining region	2.70032
1418655_at	B4galnt1	beta-1,4-N-acetyl-galactosaminyl transferase 1	2.14128
1433649_at	Aof1	amine oxidase, flavin containing 1	3.02744
1422018_at	Hivep2	human immunodeficiency virus type I enhancer binding protein 2	2.4624
1435758_at	---	---	-2.35482
1436925_at	Foxn3	forkhead box N3	2.33807
1419165_at	Zfp260	zinc finger protein 260	2.61619
1424654_at	Acp2	acid phosphatase 2, lysosomal	-3.34994
1454850_at	Tbc1d10c	TBC1 domain family, member 10c	3.04466
1417544_a_at	Flot2	flotillin 2	-2.71253
1427666_a_at	Tcrb-J	T-cell receptor beta, joining region	4.08221
1443827_x_at	Fam20c	family with sequence similarity 20, member C	-3.61474
1424727_at	Ccr5	chemokine (C-C motif) receptor 5	-7.41292
1454650_at	Trim35	tripartite motif-containing 35	2.00408
1433756_at	S100pbp	S100P binding protein	2.38316
1442465_s_at	Strbp	spermatid perinuclear RNA binding protein	2.00653
1438670_at	Ptpn1	protein tyrosine phosphatase, non-receptor type 1	-2.20471
1418497_at	Fgf13	fibroblast growth factor 13	3.21018
1437709_x_at	Ttc13	tetratricopeptide repeat domain 13	2.8609
1431055_a_at	Snx10	sorting nexin 10	-3.3026
1448829_at	Smc6	structural maintenance of chromosomes 6	3.43789
1433605_at	Inpp5a	inositol polyphosphate-5-phosphatase A	-2.23312
1427146_at	Atpgd1	ATP-grasp domain containing 1	2.67726
1456061_at	Gimap8	GTPase, IMAP family member 8	4.16497
1423135_at	Thy1	thymus cell antigen 1, theta	4.18427
1436034_at	Cep68	centrosomal protein 68	2.3358
1416814_at	Tia1	cytotoxic granule-associated RNA binding protein 1	2.24003
1434404_at	Fam73a	family with sequence similarity 73, member A	2.00777
1449303_at	Sesn3	Sestrin 3	3.09882
1417409_at	Jun	Jun oncogene	-3.36989
1415869_a_at	Trim28	tripartite motif-containing 28	2.16868
1435266_at	Scai	suppressor of cancer cell invasion	2.29256
1438566_at	St8sia6	ST8 alpha-N-acetyl-neuraminide alpha-2,8-sialyltransferase 6	2.35921
1436203_a_at	1110059G02Rik	RIKEN cDNA 1110059G02 gene	2.55123
1428853_at	Ptch1	patched homolog 1	2.58913
1424936_a_at	Dnahc8	dynein, axonemal, heavy chain 8	3.96067
1427711_a_at	Ceacam1	carcinoembryonic antigen-related cell adhesion molecule 1	-3.13025
1417384_at	Entpd5	ectonucleoside triphosphate diphosphohydrolase 5	2.30724
1455696_a_at	Prpf4b	PRP4 pre-mRNA processing factor 4 homolog B (yeast)	2.60464
1419985_s_at	Ccdc69	coiled-coil domain containing 69	2.08977
1455189_at	Trim33	tripartite motif-containing 33	2.06553
1426473_at	Dnajc9	DnaJ (Hsp40) homolog, subfamily C, member 9	2.63502
1422828_at	Cd3d	CD3 antigen, delta polypeptide	3.4745
1425718_a_at	Ivns1abp	influenza virus NS1A binding protein	2.60892
1426956_a_at	Trp53bp1	transformation related protein 53 binding protein 1	3.01769
1419598_at	Ms4a6d	membrane-spanning 4-domains, subfamily A, member 6D	-9.67266
1455451_at	Kctd14	potassium channel tetramerisation domain containing 14	2.60077
1433669_at	Akap8	A kinase (PRKA) anchor protein 8	2.3535
1452321_at	Brwd1	bromodomain and WD repeat domain containing 1	2.38793
1419599_s_at	Ms4a6d	membrane-spanning 4-domains, subfamily A, member 6D	-10.4585
1421173_at	Irf4	interferon regulatory factor 4	3.24995
1425675_s_at	Ceacam1	carcinoembryonic antigen-related cell adhesion molecule 1	-2.93574
1429947_a_at	Zbp1	Z-DNA binding protein 1	-6.87492
1424108_at	Glo1	glyoxalase 1	2.00164
1419212_at	Icosl	icos ligand	2.2754
1433711_s_at	LOC100047324 /// Sesn1	similar to Sesn1 protein /// sestrin 1	2.7687
1453721_a_at	Slc31a2	solute carrier family 31, member 2	-2.45208
1434394_at	N4bp2	NEDD4 binding protein 2	2.51956
1417777_at	Ptgr1	prostaglandin reductase 1	-3.23691
1435664_at	Zfp397	zinc finger protein 397	2.15299
1454923_at	Iws1	IWS1 homolog (S. cerevisiae)	2.51195
1427233_at	Tshz1	teashirt zinc finger family member 1	2.23962
1428847_a_at	Macf1	microtubule-actin crosslinking factor 1	2.98411
1448398_s_at	Rpl22	ribosomal protein L22	2.54753
1452197_at	Smc4	structural maintenance of chromosomes 4	2.10302
1455291_s_at	Znrf2	zinc and ring finger 2	2.72547
1452016_at	Alox5ap	arachidonate 5-lipoxygenase activating protein	-3.0455
1438018_at	Hook1	hook homolog 1 (Drosophila)	2.69907
1421410_a_at	Pstpip2	proline-serine-threonine phosphatase-interacting protein 2	-4.52208
1421317_x_at	Myb	myeloblastosis oncogene	2.57716
1433769_at	Als2cl	ALS2 C-terminal like	4.01199
1456685_at	Nsg2	neuron specific gene family member 2	2.89761
1425406_at	Clec4a2	C-type lectin domain family 4, member a2	-2.90781
1420012_at	Xbp1	X-box binding protein 1	-2.15607
1457035_at	AI607873	expressed sequence AI607873	-2.1686
1454775_at	Hdac10	histone deacetylase 10	2.56277
1426218_at	Glcci1	glucocorticoid induced transcript 1	2.54721
1420818_at	Sla	src-like adaptor	-2.19285
1425396_a_at	Lck	lymphocyte protein tyrosine kinase	3.80233
1428094_at	Lamp2	lysosomal-associated membrane protein 2	-3.90609
1421140_a_at	Foxp1	forkhead box P1	2.59404
1455107_at	Srpk1	serine/arginine-rich protein specific kinase 1	2.21367
1438442_at	Sike1	suppressor of IKBKE 1	3.14123
1423754_at	Ifitm3	interferon induced transmembrane protein 3	-3.12755
1417321_at	Zcchc7	zinc finger, CCHC domain containing 7	2.22974
1448681_at	Il15ra	interleukin 15 receptor, alpha chain	-3.22412
1427532_at	Trat1	T cell receptor associated transmembrane adaptor 1	3.64048
1428357_at	2610019F03Rik	RIKEN cDNA 2610019F03 gene	5.14028
1428509_at	Myo1e	myosin IE	2.37786
1451416_a_at	Tgm1	transglutaminase 1, K polypeptide	-2.65234
1426808_at	Lgals3	lectin, galactose binding, soluble 3	-4.13011
1436395_at	Card6	caspase recruitment domain family, member 6	2.33542
1426774_at	Parp12	poly (ADP-ribose) polymerase family, member 12	-10.016
1426113_x_at	A130082M07Rik /// Tcra	RIKEN cDNA A130082M07 gene /// T-cell receptor alpha chain	3.5445
1455520_at	Ppp2r5c	protein phosphatase 2, regulatory subunit B (B56), gamma isoform	-2.05247
1417126_a_at	Rpl22l1	ribosomal protein L22 like 1	2.00696
1429443_at	Cpne4	copine IV	2.72136
1428848_a_at	Macf1	microtubule-actin crosslinking factor 1	2.3486
1423608_at	Itm2a	integral membrane protein 2A	2.60369
1424081_at	Pcgf6	polycomb group ring finger 6	2.24786
1429960_at	4930438A08Rik	RIKEN cDNA 4930438A08 gene	-3.27017
1444016_at	Anxa1	annexin A1	-2.30739
1434311_at	Cnot6l	CCR4-NOT transcription complex, subunit 6-like	2.23398
1420089_at	Nfkbia	Nuclear factor of kappa light polypeptide gene enhancer in B-cells inhibitor, al	-2.13197
1448948_at	Rag1ap1	recombination activating gene 1 activating protein 1	2.35718
1459962_at	4930523C07Rik	RIKEN cDNA 4930523C07 gene	2.05628
1423571_at	S1pr1	sphingosine-1-phosphate receptor 1	4.20718
1450983_at	Akap8	A kinase (PRKA) anchor protein 8	2.08957
1436608_at	Fam113b	family with sequence similarity 113, member B	2.41877
1421694_a_at	Vcan	versican	-8.13255
1429072_at	Dvwa	dual von Willebrand factor A domains	2.70138
1417876_at	Fcgr1	Fc receptor, IgG, high affinity I	-7.26534
1436919_at	Trp53i11	transformation related protein 53 inducible protein 11	2.00474
1454708_at	Ablim1	actin-binding LIM protein 1	2.9374
1438577_at	---	---	2.33924
1425065_at	Oas2	2'-5' oligoadenylate synthetase 2	-5.70828
1452405_x_at	A130082M07Rik /// Tcra	RIKEN cDNA A130082M07 gene /// T-cell receptor alpha chain	3.64778
1454734_at	Lef1	lymphoid enhancer binding factor 1	3.83843
1457666_s_at	Ifi202b	interferon activated gene 202B	-9.37003
1448706_at	Ttrap	TRAF and TNF receptor associated protein	2.08346
1444088_at	---	---	3.28603
1425335_at	Cd8a	CD8 antigen, alpha chain	2.49224
1455170_at	2810001G20Rik	RIKEN cDNA 2810001G20 gene	2.67913
1426276_at	Ifih1	interferon induced with helicase C domain 1	-4.64103
1416708_a_at	Gramd1a	GRAM domain containing 1A	2.3064
1456792_at	LOC100045317 /// Tbc1d2	similar to TBC1 domain family, member 2 /// TBC1 domain family, member 2	-2.49578
1434493_at	1810022K09Rik	RIKEN cDNA 1810022K09 gene	2.23822
1452068_at	Naaa	N-acylethanolamine acid amidase	-2.20846
1421205_at	Atm	ataxia telangiectasia mutated homolog (human)	2.07654
1434873_a_at	Centb1 /// LOC100045877	centaurin, beta 1 /// similar to Centaurin, beta 1	2.59667
1417864_at	Pgk1	phosphoglycerate kinase 1	-2.19964
1443027_at	---	---	2.83052
1456586_x_at	Mvp	major vault protein	-2.30293
1444177_at	Gm6648	Predicted gene 6648	2.50965
1419595_a_at	Ggh	gamma-glutamyl hydrolase	-3.52041
1435351_at	Bend5	BEN domain containing 5	2.29809
1425063_at	Fcrl1	Fc receptor-like 1	2.4579
1435822_at	D830012I24Rik	RIKEN cDNA D830012I24 gene	2.369
1448647_at	Man2a1	mannosidase 2, alpha 1	-2.75034
1438784_at	Bcl11b	B-cell leukemia/lymphoma 11B	3.007
1426158_at	Tcrb-J	T-cell receptor beta, joining region	2.06567
1420831_at	Qsox1	quiescin Q6 sulfhydryl oxidase 1	-2.07271
1427764_a_at	Tcfe2a	transcription factor E2a	2.27504
1434062_at	Rabgap1l	RAB GTPase activating protein 1-like	2.30097
1453103_at	Ablim1	actin-binding LIM protein 1	2.79003
1448383_at	Mmp14	matrix metallopeptidase 14 (membrane-inserted)	-3.21772
1435772_at	Kif21b	kinesin family member 21B	2.33861
1436680_s_at	Ddb2	damage specific DNA binding protein 2	3.05782
1437377_a_at	Polrmt	polymerase (RNA) mitochondrial (DNA directed)	2.71516
1415907_at	Ccnd3	cyclin D3	-2.02687
1452539_a_at	Cd247	CD247 antigen	2.29715
1449591_at	Casp4	caspase 4, apoptosis-related cysteine peptidase	-5.76608
1422887_a_at	Ctbp2	C-terminal binding protein 2	-2.99788
1450194_a_at	Myb	myeloblastosis oncogene	3.0421
1428207_at	Bcl7a	B-cell CLL/lymphoma 7A	2.99972
1435374_at	Cdyl2	Chromodomain protein, Y chromosome-like 2	2.22843
1448618_at	Mvp	major vault protein	-3.8812
1426556_at	Suhw4	suppressor of hairy wing homolog 4 (Drosophila)	2.31077
1426536_at	Narg2	NMDA receptor-regulated gene 2	2.41987
1443258_at	Foxp1	forkhead box P1	2.39585
1438640_x_at	Pgk1	phosphoglycerate kinase 1	-2.38269
1459800_s_at	Map3k4	mitogen-activated protein kinase kinase kinase 4	2.16435
1444100_at	---	---	2.23989
1456887_at	Cmklr1	chemokine-like receptor 1	-4.73258
1426459_s_at	AW549877	expressed sequence AW549877	2.04995
1457293_at	Zbtb4	zinc finger and BTB domain containing 4	2.17996
1438631_x_at	Ttc13	tetratricopeptide repeat domain 13	2.64057
1435445_at	Ccnt2	cyclin T2	2.12759
1451451_at	Gca	grancalcin	-7.67746
1417062_at	Armc10	armadillo repeat containing 10	2.04908
1439200_x_at	---	---	2.13147
1436427_at	Prpf4b	PRP4 pre-mRNA processing factor 4 homolog B (yeast)	2.37792
1428467_at	Tardbp	TAR DNA binding protein	2.44187
1449380_at	Pacsin1	protein kinase C and casein kinase substrate in neurons 1	2.29453
1448380_at	Lgals3bp	lectin, galactoside-binding, soluble, 3 binding protein	-2.23482
1454843_at	Prps2	phosphoribosyl pyrophosphate synthetase 2	2.30644
1427184_at	Tcrb-J	T-cell receptor beta, joining region	3.61265
1453851_a_at	Gadd45g	growth arrest and DNA-damage-inducible 45 gamma	-2.25298
1416958_at	Nr1d2	nuclear receptor subfamily 1, group D, member 2	2.10362
1427577_x_at	Gm7202 /// Igk-C /// Igk-V19-14 /// Igk-V28 /// Igkv6-25 /// LOC100047628 /// LOC676175	predicted gene 7202 /// immunoglobulin kappa chain, constant region /// immunogl	2.18181
1434572_at	Hdac9	histone deacetylase 9	2.05105
1451910_a_at	Cd6	CD6 antigen	2.57522
1460682_s_at	Ceacam1 /// Ceacam2	carcinoembryonic antigen-related cell adhesion molecule 1 /// carcinoembryonic a	-2.58706
1455897_x_at	Hmgn1	high mobility group nucleosomal binding domain 1	3.10548
1455405_at	Pstpip2	proline-serine-threonine phosphatase-interacting protein 2	-3.03896
1431339_a_at	Efhd2	EF hand domain containing 2	-2.91228
1425871_a_at	Igk-V28 /// Igkv12-46 /// LOC100046973	immunoglobulin kappa chain variable 28 (V28) /// immunoglobulin kappa chain vari	5.55882
1429570_at	Mlkl	mixed lineage kinase domain-like	-3.10446
1419714_at	Cd274	CD274 antigen	-3.72886
1435655_at	Rpl12	ribosomal protein L12	2.64815
1418575_at	Shfm1	split hand/foot malformation (ectrodactyly) type 1	-2.05708
1435222_at	Foxp1	forkhead box P1	3.12434
1419186_a_at	St8sia4	ST8 alpha-N-acetyl-neuraminide alpha-2,8-sialyltransferase 4	3.60741
1421164_a_at	Arhgef1	Rho guanine nucleotide exchange factor (GEF) 1	2.06312
1422965_at	Agtrap	angiotensin II, type I receptor-associated protein	-2.0042
1426168_a_at	A130082M07Rik /// Tcra	RIKEN cDNA A130082M07 gene /// T-cell receptor alpha chain	3.80608
1447977_x_at	3100002L24Rik /// Gm14434 /// OTTMUSG00000016609	RIKEN cDNA 3100002L24 gene /// predicted gene 14434 /// predicted gene, OTTMUSG0	2.38186
1416329_at	Cyfip1	cytoplasmic FMR1 interacting protein 1	-3.70543
1416011_x_at	Ehd1	EH-domain containing 1	-2.57229
1438948_x_at	Tspo	translocator protein	-2.72337
1438368_a_at	Matr3	matrin 3	2.14608
1434874_x_at	Centb1	centaurin, beta 1	2.09973
1423722_at	Tmem49	transmembrane protein 49	-2.37033
1449455_at	Hck	hemopoietic cell kinase	-4.61666
1425128_at	B3gnt8	UDP-GlcNAc:betaGal beta-1,3-N-acetylglucosaminyltransferase 8	2.07635
1452803_at	Glipr2	GLI pathogenesis-related 2	-2.86977
1421551_s_at	Ifi202b	interferon activated gene 202B	-7.42011
1427891_at	Gimap6	GTPase, IMAP family member 6	2.28886
1434002_at	Foxn3	forkhead box N3	2.32743
1448263_a_at	Cndp2	CNDP dipeptidase 2 (metallopeptidase M20 family)	-2.89339
1451351_at	Ttc13	tetratricopeptide repeat domain 13	2.00095
1460204_at	Tec	tec protein tyrosine kinase	2.14365
1434397_at	Zdhhc17	zinc finger, DHHC domain containing 17	2.06558
1428696_at	Rftn1	raftlin lipid raft linker 1	2.18846
1451601_a_at	Spns2	spinster homolog 2 (Drosophila)	2.14988
1434333_a_at	Prkd2	protein kinase D2	2.82124
1435004_at	Pank4	pantothenate kinase 4	2.03803
1435517_x_at	Ralb	v-ral simian leukemia viral oncogene homolog B (ras related)	-2.48374
1450494_x_at	Ceacam1	carcinoembryonic antigen-related cell adhesion molecule 1	-2.47563
1452532_x_at	Ceacam1	carcinoembryonic antigen-related cell adhesion molecule 1	-2.74003
1419666_x_at	Nupr1	nuclear protein 1	-2.93783
1420011_s_at	Xbp1	X-box binding protein 1	-3.05494
1427417_at	Scml4	sex comb on midleg-like 4 (Drosophila)	2.33067
1455695_at	St8sia1	ST8 alpha-N-acetyl-neuraminide alpha-2,8-sialyltransferase 1	2.87151
1437900_at	4930523C07Rik	RIKEN cDNA 4930523C07 gene	2.35811
1456251_x_at	Tspo	translocator protein	-2.57202
1435040_at	Irak3	interleukin-1 receptor-associated kinase 3	-3.05192
1438580_at	Zcchc7	zinc finger, CCHC domain containing 7	2.0045
1416697_at	Dpp4	dipeptidylpeptidase 4	2.15994
1452991_at	Chd2	chromodomain helicase DNA binding protein 2	2.19628
1428346_at	Trafd1	TRAF type zinc finger domain containing 1	-2.87538
1452463_x_at	Gm10883	predicted gene 10883	3.82794
1421291_at	Il18rap	interleukin 18 receptor accessory protein	-2.6741
1433795_at	Tgfbr3	transforming growth factor, beta receptor III	2.83642
1444735_at	---	---	2.41368
1450874_at	Matr3	matrin 3	2.10635
1428837_at	Klhl14	kelch-like 14 (Drosophila)	2.36244
1423645_a_at	Ddx5	DEAD (Asp-Glu-Ala-Asp) box polypeptide 5	2.17184
1416695_at	Tspo	translocator protein	-2.47297
1417066_at	Cabc1	chaperone, ABC1 activity of bc1 complex like (S. pombe)	2.16429
1449163_at	Sigirr	single immunoglobulin and toll-interleukin 1 receptor (TIR) domain	2.2692
1423596_at	Nek6	NIMA (never in mitosis gene a)-related expressed kinase 6	-2.30692
1425216_at	Ffar2	free fatty acid receptor 2	-4.82809
1440770_at	Bcl2	B-cell leukemia/lymphoma 2	2.30129
1460177_at	Cndp2	CNDP dipeptidase 2 (metallopeptidase M20 family)	-2.31183
1452377_at	Mll1	myeloid/lymphoid or mixed-lineage leukemia 1	2.49976
1434888_a_at	Matr3	matrin 3	2.25159
1448886_at	Gata3	GATA binding protein 3	2.20831
1428914_at	2310014D11Rik	RIKEN cDNA 2310014D11 gene	2.12129
1440284_at	---	---	3.01109
1433557_at	Cbx7	chromobox homolog 7	2.9244
1456426_at	---	---	2.54259
1448175_at	Ehd1	EH-domain containing 1	-2.61109
1434084_at	5730601F06Rik	RIKEN cDNA 5730601F06 gene	2.12744
1420886_a_at	Xbp1	X-box binding protein 1	-3.04947
1416435_at	Ltbr	lymphotoxin B receptor	-2.64882
1422560_at	Ddi2 /// Rsc1a1	DNA-damage inducible protein 2 /// regulatory solute carrier protein, family 1,	-2.03356
1433833_at	Fndc3b	fibronectin type III domain containing 3B	-2.711
1438061_at	4930523C07Rik	RIKEN cDNA 4930523C07 gene	2.1447
1417392_a_at	Slc7a7	solute carrier family 7 (cationic amino acid transporter, y+ system), member 7	-3.10589
1452067_at	Naaa	N-acylethanolamine acid amidase	-2.84074
1437249_at	Skap1	src family associated phosphoprotein 1	2.95477
1459973_x_at	Dpp4	dipeptidylpeptidase 4	2.23538
1434648_a_at	Ccm2	cerebral cavernous malformation 2 homolog (human)	2.07367
1418468_at	Anxa11 /// Gm2260 /// Gm2274	annexin A11 /// predicted gene 2260 /// predicted gene 2274	-2.62702
1436902_x_at	Gm9844 /// Tmsb10	predicted gene 9844 /// thymosin, beta 10	2.44548
1437540_at	Mcoln3	mucolipin 3	2.0406
1456307_s_at	Adcy7	adenylate cyclase 7	2.81529
1428750_at	Cdc42ep2	CDC42 effector protein (Rho GTPase binding) 2	-3.7881
1416010_a_at	Ehd1	EH-domain containing 1	-2.74803
1420659_at	Slamf6	SLAM family member 6	2.67682
1434503_s_at	Lamp2	lysosomal-associated membrane protein 2	-3.66475
1452487_x_at	Pira2	paired-Ig-like receptor A2	-3.07192
1417124_at	Dstn	destrin	-2.44441
1451342_at	Spon1	spondin 1, (f-spondin) extracellular matrix protein	-2.71051
1458205_at	---	---	2.74111
1426176_a_at	Prok2	prokineticin 2	-8.11135
1434334_at	Prkd2	protein kinase D2	2.07192
1452417_x_at	2010205A11Rik /// Gm10883 /// Gm1420 /// Gm7202 /// Igk /// Igk-C /// Igk-V28 /// LOC100047628	RIKEN cDNA 2010205A11 gene /// predicted gene 10883 /// predicted gene 1420 ///	2.61126
1417010_at	Zfp238	zinc finger protein 238	2.15949
1436491_at	Gm11346	X-linked lymphocyte-regulated 5 pseudogene	2.01468
1419691_at	Camp	cathelicidin antimicrobial peptide	-10.8158
1423467_at	Ms4a4b	membrane-spanning 4-domains, subfamily A, member 4B	3.47811
1454788_at	Arl4c /// LOC632433	ADP-ribosylation factor-like 4C /// similar to ADP-ribosylation factor-like prot	2.36092
1437117_at	Centb1	centaurin, beta 1	2.16828
1427455_x_at	Gm10883 /// Gm1420 /// Gm7202 /// Igk /// Igk-C /// Igk-V28 /// LOC100047628	predicted gene 10883 /// predicted gene 1420 /// predicted gene 7202 /// immunog	3.38613
1438931_s_at	LOC100047324 /// Sesn1	similar to Sesn1 protein /// sestrin 1	2.70877
1454667_at	Snx8	sorting nexin 8	2.04423
1451146_at	Zfp386	zinc finger protein 386 (Kruppel-like)	2.29913
1438940_x_at	Gm11663 /// Gm2992 /// Gm7862 /// Hmgn1	predicted gene 11663 /// predicted gene 2992 /// predicted gene 7862 /// high mo	2.83385
1436990_s_at	Chchd10	coiled-coil-helix-coiled-coil-helix domain containing 10	2.38953
1450634_at	Atp6v1a	ATPase, H+ transporting, lysosomal V1 subunit A	-2.84767
1434618_at	Crebzf	CREB/ATF bZIP transcription factor	2.36992
1437375_at	---	---	2.17631
1422891_at	H2-Ea	histocompatibility 2, class II antigen E alpha	2.1145
1424176_a_at	Anxa4	annexin A4	-3.50274
1416165_at	Rab31	RAB31, member RAS oncogene family	-2.63249
1452857_at	Crebzf	CREB/ATF bZIP transcription factor	2.19419
1425347_a_at	Zfp318	zinc finger protein 318	2.22919
1458218_s_at	Pde7a	phosphodiesterase 7A	3.34877
1434573_at	Traf3ip3	TRAF3 interacting protein 3	2.3745
1427164_at	Il13ra1	interleukin 13 receptor, alpha 1	-6.34912
1438802_at	Foxp1	Forkhead box P1	3.73541
1446957_s_at	N4bp1	NEDD4 binding protein 1	-4.41111
1441584_at	---	---	2.51987
1434295_at	Rasgrp1	RAS guanyl releasing protein 1	2.6042
1437478_s_at	Efhd2	EF hand domain containing 2	-2.82954
1428725_at	Pias2	protein inhibitor of activated STAT 2	3.00599
1422397_a_at	Il15ra	interleukin 15 receptor, alpha chain	-2.34609
1428781_at	Dmkn	dermokine	-4.23623
1428492_at	Glipr2	GLI pathogenesis-related 2	-3.43166
1424824_at	Slain1	SLAIN motif family, member 1	3.14159
1427660_x_at	Gm10883 /// Gm1420 /// Gm7202 /// Igk /// Igk-C /// Igk-V28 /// LOC100047628	predicted gene 10883 /// predicted gene 1420 /// predicted gene 7202 /// immunog	2.55273
1431050_at	Rps6ka5	ribosomal protein S6 kinase, polypeptide 5	2.30578
1455904_at	Gas5	growth arrest specific 5	2.14313
1433471_at	Tcf7	transcription factor 7, T-cell specific	3.91693
1454967_at	---	---	2.02496
1435149_at	Plcg1	phospholipase C, gamma 1	2.13406
1435174_at	LOC100045795 /// Rsbn1	similar to mKIAA3002 protein /// rosbin, round spermatid basic protein 1	2.04607
1428669_at	Bmyc	brain expressed myelocytomatosis oncogene	2.0439
1425927_a_at	Atf5	activating transcription factor 5	-2.16088
1446715_at	Abca13	ATP-binding cassette, sub-family A (ABC1), member 13	-8.9275
1439293_at	BC031353	cDNA sequence BC031353	2.16329
1422507_at	Cstb	cystatin B	-2.89461
1439141_at	Gpr18	G protein-coupled receptor 18	2.41178
1418340_at	Fcer1g	Fc receptor, IgE, high affinity I, gamma polypeptide	-2.90094
1428449_at	Gtf3c2	general transcription factor IIIC, polypeptide 2, beta	2.02954
1418574_a_at	Shfm1	split hand/foot malformation (ectrodactyly) type 1	-2.07411
1422576_at	Atxn10	ataxin 10	-3.96509
1437223_s_at	Xbp1	X-box binding protein 1	-2.94337
1417694_at	Gab1	growth factor receptor bound protein 2-associated protein 1	-2.86398
1451066_at	Mboat7	membrane bound O-acyltransferase domain containing 7	-2.25126
1416996_at	Tbc1d8	TBC1 domain family, member 8	-4.12523
1431705_a_at	Mcoln2	mucolipin 2	2.38901
1448148_at	Grn	granulin	-3.24614
1422508_at	Atp6v1a	ATPase, H+ transporting, lysosomal V1 subunit A	-2.74658
1422677_at	Dgat2	diacylglycerol O-acyltransferase 2	-2.14427
1456261_at	Sh3kbp1	SH3-domain kinase binding protein 1	2.04246
1448575_at	Il7r	interleukin 7 receptor	3.25083
1422123_s_at	Ceacam1 /// Ceacam2	carcinoembryonic antigen-related cell adhesion molecule 1 /// carcinoembryonic a	-2.35646
1454882_at	L3mbtl3	l(3)mbt-like 3 (Drosophila)	2.39166
1437561_at	Trat1	T cell receptor associated transmembrane adaptor 1	2.22453
1440370_at	Abca13	ATP-binding cassette, sub-family A (ABC1), member 13	-4.76432
1423986_a_at	Shisa5	shisa homolog 5 (Xenopus laevis)	2.37133
1420965_a_at	Enc1	ectodermal-neural cortex 1	2.35807
1417160_s_at	Expi	extracellular proteinase inhibitor	-2.29689
1451673_at	Cd8a	CD8 antigen, alpha chain	3.35324
1433955_at	Brwd1	bromodomain and WD repeat domain containing 1	2.10823
1434106_at	Epm2aip1	EPM2A (laforin) interacting protein 1	2.14515
1438211_s_at	Dbp	D site albumin promoter binding protein	2.12769
1455213_at	Tmsb15b1-Tmsb15b2 /// Tmsb15b2	Tmsb15b1-Tmsb15b2 readthrough transcript /// thymosin beta 15b2	2.03026
1440451_at	D730048J04Rik	RIKEN cDNA D730048J04 gene	-2.35455
1418895_at	Skap2	src family associated phosphoprotein 2	-2.02525
1434675_at	Zfp763	zinc finger protein 763	2.13915
1448694_at	Jun	Jun oncogene	-2.71529
1418797_at	Ms4a8a	membrane-spanning 4-domains, subfamily A, member 8A	-6.79784
1455370_at	A630023P12Rik	RIKEN cDNA A630023P12 gene	2.88916
1452353_at	Gpr155	G protein-coupled receptor 155	2.12743
1456479_at	Snx30	sorting nexin family member 30	2.02827
1419665_a_at	Nupr1	nuclear protein 1	-4.35905
1426607_at	Gm7120	predicted gene 7120	2.30369
1446280_at	---	---	2.81449
1435397_at	Zbtb44	zinc finger and BTB domain containing 44	2.0508
1422624_at	Rev1	REV1 homolog (S. cerevisiae)	2.0654
1416731_at	Top2b	topoisomerase (DNA) II beta	2.3678
1437133_x_at	Akr1b3	aldo-keto reductase family 1, member B3 (aldose reductase)	2.06215
1452082_at	6430548M08Rik	RIKEN cDNA 6430548M08 gene	-2.0117
1430291_at	Dock5	dedicator of cytokinesis 5	-2.15358
1434705_at	Ctbp2	C-terminal binding protein 2	-2.58652
1456739_x_at	Armcx2	armadillo repeat containing, X-linked 2	2.05522
1433590_at	Herc3	hect domain and RLD 3	2.01143
1422704_at	Gyk	glycerol kinase	-3.29678
1419355_at	Klf7	Kruppel-like factor 7 (ubiquitous)	-2.32915
1422166_at	Clec2i	C-type lectin domain family 2, member i	2.42121
1432492_a_at	Haao	3-hydroxyanthranilate 3,4-dioxygenase	2.23492
1436447_at	A630026N12Rik	RIKEN cDNA A630026N12 gene	2.01261
1428279_a_at	Atxn7l1	ataxin 7-like 1	-2.85601
1451775_s_at	Il13ra1	interleukin 13 receptor, alpha 1	-4.37466
1426397_at	Tgfbr2	transforming growth factor, beta receptor II	2.16655
1426396_at	Cd247	CD247 antigen	3.19044
1460672_at	2410002F23Rik	RIKEN cDNA 2410002F23 gene	2.08118
1437122_at	Bcl2	B-cell leukemia/lymphoma 2	2.44825
1417977_at	Eif4e3	eukaryotic translation initiation factor 4E member 3	-2.04961
1423058_at	Capza2	capping protein (actin filament) muscle Z-line, alpha 2	-2.11142
1448931_at	F2rl1	coagulation factor II (thrombin) receptor-like 1	2.19621
1456567_x_at	Grn	granulin	-2.65324
1430195_at	2810043O03Rik	RIKEN cDNA 2810043O03 gene	2.20185
1436589_x_at	Prkd2	protein kinase D2	2.49598
1450424_a_at	Il18bp	interleukin 18 binding protein	-8.85282
1421210_at	Ciita	class II transactivator	2.60128
1445687_at	Gm885	predicted gene 885	-2.80169
1416735_at	Asah1	N-acylsphingosine amidohydrolase 1	-2.22498
1453731_a_at	Tmem77	transmembrane protein 77	-2.15431
1436318_at	Tardbp	TAR DNA binding protein	2.05664
1417219_s_at	Tmsb10	thymosin, beta 10	2.51415
1450065_at	Adcy7	adenylate cyclase 7	3.01638
1436788_at	Acp2	acid phosphatase 2, lysosomal	-3.08605
1418204_s_at	Aif1	allograft inflammatory factor 1	-6.49436
1429678_at	5730508B09Rik	RIKEN cDNA 5730508B09 gene	-2.70309
1419537_at	Tcfec	transcription factor EC	-3.71134
1422506_a_at	Cstb	cystatin B	-3.11218
1435264_at	Emilin2	elastin microfibril interfacer 2	-3.67305
1419356_at	Klf7	Kruppel-like factor 7 (ubiquitous)	-2.21629
1446929_at	D130062J21Rik	RIKEN cDNA D130062J21 gene	2.72419
1419922_s_at	Atrnl1	attractin like 1	-3.21367
1425058_at	Zfp472	zinc finger protein 472	2.04529
1459522_s_at	Gyg	glycogenin	-5.16715
1436196_at	C030046G05	hypothetical protein C030046G05	2.21081
1425609_at	Ncf1	neutrophil cytosolic factor 1	-3.35529
1416234_at	Lrrc59	leucine rich repeat containing 59	-2.10634
1448138_at	Ppp2r4	protein phosphatase 2A, regulatory subunit B (PR 53)	2.41114
1456864_at	---	---	2.10825
1456663_x_at	Tm2d2	TM2 domain containing 2	-2.00343
1434148_at	Tcf4	transcription factor 4	2.63555
1416699_at	1110008F13Rik	RIKEN cDNA 1110008F13 gene	-2.33484
1455320_at	---	---	-3.24889
1419574_at	Zfp292	zinc finger protein 292	2.00169
1437395_at	Zcchc11	zinc finger, CCHC domain containing 11	2.23186
1425215_at	Ffar2	free fatty acid receptor 2	-2.94099
1420878_a_at	Ywhab	tyrosine 3-monooxygenase/tryptophan 5-monooxygenase activation protein, beta pol	-2.05184
1419585_at	Rp2h	retinitis pigmentosa 2 homolog (human)	-2.28833
1435462_at	Plcxd2	phosphatidylinositol-specific phospholipase C, X domain containing 2	2.20762
1450897_at	Arhgap5	Rho GTPase activating protein 5	2.13632
1424698_s_at	Gca	grancalcin	-4.67624
1447100_s_at	5730508B09Rik	RIKEN cDNA 5730508B09 gene	-3.37821
1439768_x_at	Sema4f	sema domain, immunoglobulin domain (Ig), TM domain, and short cytoplasmic domain	2.35373
1423109_s_at	Slc25a20	solute carrier family 25 (mitochondrial carnitine/acylcarnitine translocase), me	-2.12661
1450446_a_at	Socs1	suppressor of cytokine signaling 1	-4.07472
1427860_at	LOC100047162 /// LOC676175	similar to immunoglobulin kappa-chain /// similar to Ig kappa chain V-V region M	7.38278
1435043_at	Plcb1	phospholipase C, beta 1	-2.12149
1423108_at	Slc25a20	solute carrier family 25 (mitochondrial carnitine/acylcarnitine translocase), me	-2.38015
1423569_at	Gatm	glycine amidinotransferase (L-arginine:glycine amidinotransferase)	-3.39566
1450783_at	Ifit1	interferon-induced protein with tetratricopeptide repeats 1	-4.62759
1417386_at	Npepps	aminopeptidase puromycin sensitive	-2.22575
1448710_at	Cxcr4	chemokine (C-X-C motif) receptor 4	2.33715
1426554_a_at	Pgam1	phosphoglycerate mutase 1	-2.3154
1426894_s_at	Fam102a	family with sequence similarity 102, member A	2.37921
1417279_at	Itpr1	inositol 1,4,5-triphosphate receptor 1	2.2481
1424711_at	Tmem2	transmembrane protein 2	-2.16283
1451243_at	Rnpep	arginyl aminopeptidase (aminopeptidase B)	-3.52631
1421223_a_at	Anxa4	annexin A4	-3.31992
1451426_at	Dhx58	DEXH (Asp-Glu-X-His) box polypeptide 58	-3.75681
1418747_at	Sfpi1	SFFV proviral integration 1	-3.06259
1435659_a_at	Tpi1	triosephosphate isomerase 1	-2.13975
1424181_at	2010-09-06	septin 6	2.88425
1431143_x_at	Aifm2	apoptosis-inducing factor, mitochondrion-associated 2	-2.31463
1418154_at	N4bp1	NEDD4 binding protein 1	-3.04291
1436666_at	---	---	-2.11052
1417385_at	Npepps	aminopeptidase puromycin sensitive	-2.38739
1429055_at	4930506M07Rik	RIKEN cDNA 4930506M07 gene	-3.15311
1416082_at	Rab1	RAB1, member RAS oncogene family	-2.19051
1418163_at	Tlr4	toll-like receptor 4	-3.31855
1426411_a_at	Strbp	spermatid perinuclear RNA binding protein	2.30244
1434149_at	Tcf4	transcription factor 4	2.17026
1426600_at	Slc2a1	solute carrier family 2 (facilitated glucose transporter), member 1	-2.3839
1426641_at	Trib2	tribbles homolog 2 (Drosophila)	2.45244
1450461_at	Tcf7	transcription factor 7, T-cell specific	2.21546
1450784_at	Reck	reversion-inducing-cysteine-rich protein with kazal motifs	-3.51345
1424333_at	Rg9mtd1	RNA (guanine-9-) methyltransferase domain containing 1	2.02228
1420743_a_at	Ppp3cc	protein phosphatase 3, catalytic subunit, gamma isoform	2.07486
1434390_at	LOC100270747	hypothetical LOC100270747	2.47136
1459805_x_at	Dus3l	dihydrouridine synthase 3-like (S. cerevisiae)	2.0005
1448576_at	Il7r	interleukin 7 receptor	3.25492
1418293_at	Ifit2	interferon-induced protein with tetratricopeptide repeats 2	-2.89485
1419603_at	Ifi204	interferon activated gene 204	-2.58885
1455195_at	Rps24	ribosomal protein S24	3.25303
1443698_at	Xaf1	XIAP associated factor 1	-4.44844
1448429_at	Gyg	glycogenin	-4.95455
1452397_at	2810474O19Rik	RIKEN cDNA 2810474O19 gene	-2.05139
1423025_a_at	Schip1	schwannomin interacting protein 1	-3.78306
1452246_at	Ostf1	osteoclast stimulating factor 1	-2.45039
1452430_s_at	LOC100048559 /// Sfrs1	similar to splicing factor, arginine/serine-rich 1 (splicing factor 2, alternate	2.21875
1420970_at	Adcy7	adenylate cyclase 7	2.11845
1444260_at	---	---	2.60296
1447046_at	Ucp2	Uncoupling protein 2 (mitochondrial, proton carrier)	2.37702
1435342_at	Kcnk6	potassium inwardly-rectifying channel, subfamily K, member 6	-2.43218
1418206_at	Sdf2l1	stromal cell-derived factor 2-like 1	-2.60874
1416414_at	Emilin1	elastin microfibril interfacer 1	-2.34946
1418257_at	Slc12a7	solute carrier family 12, member 7	2.00976
1427630_x_at	Ceacam1	carcinoembryonic antigen-related cell adhesion molecule 1	-2.18255
1416094_at	Adam9	a disintegrin and metallopeptidase domain 9 (meltrin gamma)	-2.04186
1433507_a_at	Hmgn2	high mobility group nucleosomal binding domain 2	-2.09589
1428172_at	Prpf39	PRP39 pre-mRNA processing factor 39 homolog (yeast)	2.20782
1416007_at	Satb1	special AT-rich sequence binding protein 1	2.6505
1430479_at	2010007H06Rik	RIKEN cDNA 2010007H06 gene	2.06351
1426799_at	Rab8b	RAB8B, member RAS oncogene family	-2.2278
1417190_at	Nampt	nicotinamide phosphoribosyltransferase	-5.04399
1451506_at	Mef2c	myocyte enhancer factor 2C	2.0237
1445106_at	---	---	2.02033
1429104_at	Limd2	LIM domain containing 2	2.02985
1422852_at	Cib2	calcium and integrin binding family member 2	-2.4428
1438629_x_at	Grn	granulin	-2.56207
1427752_a_at	Tcrb-J	T-cell receptor beta, joining region	2.04133
1420549_at	Gbp1	guanylate binding protein 1	-12.3974
1417840_at	1500031L02Rik	RIKEN cDNA 1500031L02 gene	-3.84759
1439125_at	---	---	2.07393
1418991_at	Bak1	BCL2-antagonist/killer 1	-2.3379
1456466_x_at	Atxn10	ataxin 10	-2.79528
1458381_at	Clic5	chloride intracellular channel 5	-2.08409
1417719_at	Sap30	sin3 associated polypeptide	-2.44547
1452783_at	Fndc3b	fibronectin type III domain containing 3B	-2.22686
1451767_at	Ncf1	neutrophil cytosolic factor 1	-3.08235
1418580_at	Rtp4	receptor transporter protein 4	-8.41302
1443771_x_at	Smad7	MAD homolog 7 (Drosophila)	2.66168
1456432_at	Grap2	GRB2-related adaptor protein 2	2.22001
1416289_at	Plod1	procollagen-lysine, 2-oxoglutarate 5-dioxygenase 1	-2.55498
1422703_at	Gyk	glycerol kinase	-3.46302
1418191_at	LOC100048346 /// Usp18	similar to ubiquitin specific protease UBP43 /// ubiquitin specific peptidase 18	-3.86522
1438487_s_at	Zzz3	zinc finger, ZZ domain containing 3	2.07367
1435158_at	Rbm12b	RNA binding motif protein 12B	2.02314
1417308_at	Pkm2	pyruvate kinase, muscle	-2.52231
1460631_at	Ogt	O-linked N-acetylglucosamine (GlcNAc) transferase (UDP-N-acetylglucosamine:polyp	2.46682
1449829_at	Itgb2l	integrin beta 2-like	-3.39602
1460419_a_at	Prkcb	protein kinase C, beta	2.12721
1427127_x_at	Hspa1b	heat shock protein 1B	-2.36315
1449608_a_at	---	---	2.04385
1424775_at	Oas1a	2'-5' oligoadenylate synthetase 1A	-3.87193
1429520_a_at	Acer3	alkaline ceramidase 3	-2.90827
1443837_x_at	Bcl2	B-cell leukemia/lymphoma 2	2.06602
1448919_at	Cd302	CD302 antigen	-8.53693
1457687_at	Bcl2	B-cell leukemia/lymphoma 2	2.28285
1418465_at	Ncf4	neutrophil cytosolic factor 4	-2.76165
1455683_a_at	Tbc1d8	TBC1 domain family, member 8	-2.0427
1419586_at	Rp2h	retinitis pigmentosa 2 homolog (human)	-2.31358
1427126_at	Hspa1b	heat shock protein 1B	-2.22501
1450484_a_at	Cmpk2	cytidine monophosphate (UMP-CMP) kinase 2, mitochondrial	-4.58477
1434920_a_at	Evl /// LOC100047333	Ena-vasodilator stimulated phosphoprotein /// similar to Ena-VASP-like	3.14048
1416021_a_at	Fabp5 /// Gm6166	fatty acid binding protein 5, epidermal /// predicted gene 6166	-4.38706
1421816_at	LOC630729	similar to Glutathione reductase, mitochondrial precursor (GR) (GRase)	-2.19613
1440831_at	Bach1	BTB and CNC homology 1	-2.47018
1456590_x_at	Akr1b3	aldo-keto reductase family 1, member B3 (aldose reductase)	2.01417
1459981_s_at	LOC100045795 /// Rsbn1	similar to mKIAA3002 protein /// rosbin, round spermatid basic protein 1	2.06605
1426552_a_at	Bcl11a	B-cell CLL/lymphoma 11A (zinc finger protein)	2.07838
1425025_at	Tmem106a	transmembrane protein 106A	-3.37704
1425156_at	Gbp6	guanylate binding protein 6	-3.91945
1418794_at	Cds2	CDP-diacylglycerol synthase (phosphatidate cytidylyltransferase) 2	-2.19025
1449439_at	Klf7	Kruppel-like factor 7 (ubiquitous)	-2.15516
1452316_at	Ints12	integrator complex subunit 12	-2.62381
1417244_a_at	Irf7	interferon regulatory factor 7	-2.38983
1438786_a_at	2610021A01Rik	RIKEN cDNA 2610021A01 gene	2.12269
1449305_at	F10	coagulation factor X	-5.60147
1435465_at	Kbtbd11	kelch repeat and BTB (POZ) domain containing 11	2.3698
1438653_x_at	Atxn10	ataxin 10	-3.23381
1419063_at	Ugt8a	UDP galactosyltransferase 8A	-2.86663
1438392_at	---	---	2.00775
1416022_at	Fabp5	fatty acid binding protein 5, epidermal	-3.3493
1419604_at	Zbp1	Z-DNA binding protein 1	-3.80402
1455945_at	Zfp58	zinc finger protein 58	2.05533
1450081_x_at	Gpi1	glucose phosphate isomerase 1	-2.38251
1421299_a_at	Lef1	lymphoid enhancer binding factor 1	3.02245
1425538_x_at	Ceacam1	carcinoembryonic antigen-related cell adhesion molecule 1	-2.55831
1435263_at	Tmem106a	transmembrane protein 106A	-2.29461
1451240_a_at	Glo1	glyoxalase 1	2.06095
1417852_x_at	Clca1	chloride channel calcium activated 1	-2.80956
1416915_at	Msh6	mutS homolog 6 (E. coli)	2.42011
1416514_a_at	Fscn1	fascin homolog 1, actin bundling protein (Strongylocentrotus purpuratus)	-4.27282
1435906_x_at	Gbp2	guanylate binding protein 2	-12.6549
1452646_at	Trp53inp2	transformation related protein 53 inducible nuclear protein 2	-2.21881
1418240_at	Gbp2	guanylate binding protein 2	-11.4437
1416008_at	Satb1	special AT-rich sequence binding protein 1	2.55153
1460259_s_at	Clca1 /// Clca2	chloride channel calcium activated 1 /// chloride channel calcium activated 2	-3.57266
1439678_at	---	---	2.12917
1444566_at	Ucp2	Uncoupling protein 2 (mitochondrial, proton carrier)	2.31937
1437152_at	Mex3b	mex3 homolog B (C. elegans)	2.92095
1455555_at	Vipr1	vasoactive intestinal peptide receptor 1	2.02493
1427384_at	Chd6	chromodomain helicase DNA binding protein 6	2.02427
1451962_at	Igk-V28	immunoglobulin kappa chain variable 28 (V28)	2.85545
1424375_s_at	Gimap4	GTPase, IMAP family member 4	2.30588
1436933_at	---	---	2.04627
1438413_at	Senp7	SUMO1/sentrin specific peptidase 7	2.422
1420997_a_at	Gpi1	glucose phosphate isomerase 1	-2.34885
1451458_at	Tmem2	transmembrane protein 2	-2.10731
1419669_at	Prtn3	proteinase 3	-3.78482
1428479_at	Nfatc1	nuclear factor of activated T-cells, cytoplasmic, calcineurin-dependent 1	2.16084
1442434_at	D8Ertd82e	DNA segment, Chr 8, ERATO Doi 82, expressed	2.21207
1428004_at	Snrnp25	small nuclear ribonucleoprotein 25 (U11/U12)	2.77045
1417928_at	Pdlim4	PDZ and LIM domain 4	2.45254
1452001_at	Nfe2	nuclear factor, erythroid derived 2	-2.20461
1427318_s_at	Myof	myoferlin	-2.08387
1418930_at	Cxcl10	chemokine (C-X-C motif) ligand 10	-11.8785
1418355_at	Nucb2	nucleobindin 2	-2.01803
1458206_at	---	---	2.30495
1436398_at	---	---	2.87202
1416740_at	Col5a1	collagen, type V, alpha 1	-2.67072
1425498_at	Prpf4b	PRP4 pre-mRNA processing factor 4 homolog B (yeast)	2.07121
1447181_s_at	Slc7a7	solute carrier family 7 (cationic amino acid transporter, y+ system), member 7	-2.2145
1433977_at	Hs3st3b1	heparan sulfate (glucosamine) 3-O-sulfotransferase 3B1	2.14726
1452061_s_at	Strbp	spermatid perinuclear RNA binding protein	2.11042
1452402_at	---	---	2.01011
1454712_at	Mcart1	mitochondrial carrier triple repeat 1	2.69744
1425193_at	2010106G01Rik	RIKEN cDNA 2010106G01 gene	-2.8324
1418963_at	Fam188a	family with sequence similarity 188, member A	-2.36465
1441418_at	---	---	2.76913
1418231_at	Lims1	LIM and senescent cell antigen-like domains 1	-2.23264
1426599_a_at	Slc2a1	solute carrier family 2 (facilitated glucose transporter), member 1	-2.68154
1425714_a_at	Nfam1	Nfat activating molecule with ITAM motif 1	-2.83625
1438238_at	2010315B03Rik	RIKEN cDNA 2010315B03 gene	2.03283
1450136_at	Cd38	CD38 antigen	-2.0643
1423555_a_at	Ifi44	interferon-induced protein 44	-4.78742
1441589_at	---	---	2.11314
1427165_at	Il13ra1	interleukin 13 receptor, alpha 1	-3.29134
1430005_a_at	Batf2	basic leucine zipper transcription factor, ATF-like 2	-2.23222
1439393_x_at	Ppp2r4	protein phosphatase 2A, regulatory subunit B (PR 53)	2.01357
1416723_at	Tcf4	transcription factor 4	2.10912
1453196_a_at	Oasl2	2'-5' oligoadenylate synthetase-like 2	-12.8238
1444524_at	Gm14005 /// LOC100043424	predicted gene 14005 /// hypothetical protein LOC100043424	-2.00419
1460235_at	Scarb2	scavenger receptor class B, member 2	-2.209
1416253_at	Cdkn2d /// Gm4694	cyclin-dependent kinase inhibitor 2D (p19, inhibits CDK4) /// predicted gene 469	-2.04039
1431359_a_at	1110007C09Rik	RIKEN cDNA 1110007C09 gene	-2.24274
1426446_at	6430548M08Rik	RIKEN cDNA 6430548M08 gene	-2.01363
1415872_at	Hnrnph1	heterogeneous nuclear ribonucleoprotein H1	2.05845
1454783_at	Il13ra1	interleukin 13 receptor, alpha 1	-4.50434
1428579_at	Fmnl2	formin-like 2	-5.97322
1452483_a_at	Cd44	CD44 antigen	-3.39082
1418840_at	Pdcd4	programmed cell death 4	2.18864
1460283_at	Mefv	Mediterranean fever	-2.6728
1453021_at	Stxbp5	syntaxin binding protein 5 (tomosyn)	-2.21487
1453299_a_at	LOC100045567 /// Pnp1 /// Pnp2	similar to purine nucleoside phosphorylase /// purine-nucleoside phosphorylase 1	-2.63714
1419587_s_at	Rp2h	retinitis pigmentosa 2 homolog (human)	-2.09745
1434196_at	Dnaja4	DnaJ (Hsp40) homolog, subfamily A, member 4	2.68462
1416458_at	Arf2	ADP-ribosylation factor 2	-2.11851
1457725_at	Gm8369	Predicted gene 8369	2.65786
1423155_at	Sri	sorcin	-2.27002
1452279_at	Cfp	complement factor properdin	-5.02702
1456688_at	---	---	2.07852
1433640_at	Fubp1	far upstream element (FUSE) binding protein 1	2.32723
1450627_at	Ank	progressive ankylosis	2.53545
1448159_at	Rab7	RAB7, member RAS oncogene family	-2.39752
1437041_at	Sfrs18	splicing factor, arginine/serine-rich 18	2.14396
1449025_at	Ifit3	interferon-induced protein with tetratricopeptide repeats 3	-4.52692
1455324_at	Plcxd2	phosphatidylinositol-specific phospholipase C, X domain containing 2	2.67059
1460069_at	Smc6	structural maintenance of chromosomes 6	2.27237
1448407_at	4632428N05Rik	RIKEN cDNA 4632428N05 gene	-2.61372
1449453_at	Bst1	bone marrow stromal cell antigen 1	-2.63525
1421843_at	Il1rap	interleukin 1 receptor accessory protein	-2.84161
1448861_at	Traf5	TNF receptor-associated factor 5	2.2514
1425977_a_at	Slk	STE20-like kinase (yeast)	-2.21636
1425803_a_at	Mbd2	methyl-CpG binding domain protein 2	-2.0938
1442051_at	Hist2h3c1	histone cluster 2, H3c1	-2.41843
1457174_at	AU015680	expressed sequence AU015680	2.2552
1438296_at	C430010C01	hypothetical protein C430010C01	2.16952
1451776_s_at	Hopx	HOP homeobox	-2.23621
1416530_a_at	LOC100045567 /// Pnp1	similar to purine nucleoside phosphorylase /// purine-nucleoside phosphorylase 1	-2.42271
1438201_at	Pdp1	pyruvate dehyrogenase phosphatase catalytic subunit 1	2.05499
1456795_at	D330027G24Rik	RIKEN cDNA D330027G24 gene	-2.29438
1449976_a_at	Gpr35	G protein-coupled receptor 35	-2.20732
1434773_a_at	Slc2a1	solute carrier family 2 (facilitated glucose transporter), member 1	-2.59541
1428385_at	2010-03-08	membrane-associated ring finger (C3HC4) 8	2.35282
1417141_at	Igtp	interferon gamma induced GTPase	-2.16992
1423241_a_at	Tfdp1	transcription factor Dp 1	-2.05865
1424779_at	Reep3	receptor accessory protein 3	-2.19244
1447678_at	Hsd17b14	Hydroxysteroid (17-beta) dehydrogenase 14	-2.39045
1433741_at	Cd38	CD38 antigen	-2.07626
1449906_at	Selp	selectin, platelet	-2.76496
1420649_at	Zfhx3	zinc finger homeobox 3	-2.10903
1417314_at	Cfb	complement factor B	-7.02537
1435665_at	AI451617	expressed sequence AI451617	-2.54619
1425736_at	Cd37	CD37 antigen	2.00313
1452348_s_at	Gm2785 /// Ifi203 /// Ifi204 /// Ifi205 /// LOC192690 /// LOC640890 /// Mnda	predicted gene 2785 /// interferon activated gene 203 /// interferon activated g	-2.31375
1423760_at	Cd44	CD44 antigen	-2.19607
1423961_at	Wdr26	WD repeat domain 26	2.29149
1419006_s_at	Peli2	pellino 2	-2.54019
1435226_at	Rnf19b	ring finger protein 19B	-2.40061
1452414_s_at	Ccdc86	coiled-coil domain containing 86	-2.37898
1423350_at	Socs5	suppressor of cytokine signaling 5	2.30859
1432478_a_at	Rnf19b	ring finger protein 19B	-2.78383
1432026_a_at	Herc5	hect domain and RLD 5	-3.70791
1457656_s_at	C230085N15Rik	RIKEN cDNA C230085N15 gene	2.48894
1440896_at	---	---	2.25726
1428909_at	A130040M12Rik	RIKEN cDNA A130040M12 gene	2.20815
1424444_a_at	1600014C10Rik	RIKEN cDNA 1600014C10 gene	-3.42045
1456698_s_at	Hnrpdl	heterogeneous nuclear ribonucleoprotein D-like	2.11539
1421411_at	Pstpip2	proline-serine-threonine phosphatase-interacting protein 2	-2.02471
1418825_at	Irgm1	immunity-related GTPase family M member 1	-4.26113
1437848_x_at	Adpgk	ADP-dependent glucokinase	-2.12528
1434376_at	Cd44	CD44 antigen	-2.0793
1435375_at	Fam105a	family with sequence similarity 105, member A	2.08747
1425481_at	Cnot6l	CCR4-NOT transcription complex, subunit 6-like	2.09718
1451335_at	Plac8	placenta-specific 8	-3.53997
1435090_at	Tubgcp6	tubulin, gamma complex associated protein 6	2.04519
1456777_at	Mgam	maltase-glucoamylase	-4.9611
1430570_at	Kynu	kynureninase (L-kynurenine hydrolase)	2.40708
1422062_at	Msr1	macrophage scavenger receptor 1	-2.48611
1446553_at	---	---	-2.60328
1425531_at	Znhit1	zinc finger, HIT domain containing 1	-2.00363
1424339_at	Oasl1	2'-5' oligoadenylate synthetase-like 1	-2.87007
1456765_at	Nhsl2	NHS-like 2	-2.44673
1417710_at	Mettl9	methyltransferase like 9	-2.59701
1434547_at	Cpd	carboxypeptidase D	-2.15998
1440343_at	Rps6ka5	ribosomal protein S6 kinase, polypeptide 5	2.21239
1450234_at	Ms4a6c	membrane-spanning 4-domains, subfamily A, member 6C	-2.93535
1422748_at	Zeb2	zinc finger E-box binding homeobox 2	-2.05918
1454268_a_at	Cyba	cytochrome b-245, alpha polypeptide	-2.25572
1428660_s_at	LOC100047963 /// Tor3a	similar to ADIR1 /// torsin family 3, member A	-2.24364
1419515_at	Fgd2	FYVE, RhoGEF and PH domain containing 2	2.22279
1424585_at	Ranbp10	RAN binding protein 10	2.39162
1434380_at	Gbp6	guanylate binding protein 6	-4.01965
1448210_at	Rab1	RAB1, member RAS oncogene family	-2.03965
1450672_a_at	Trex1	three prime repair exonuclease 1	-3.13197
1439956_at	---	---	2.24802
1455214_at	Mitf	microphthalmia-associated transcription factor	-2.34732
1417218_at	Calhm2	calcium homeostasis modulator 2	2.04014
1421098_at	LOC100047840 /// Stap1	similar to stem cell adaptor protein STAP-1 /// signal transducing adaptor famil	3.01278
1448550_at	Lbp	lipopolysaccharide binding protein	-3.29855
1417300_at	Smpdl3b	sphingomyelin phosphodiesterase, acid-like 3B	-6.02563
1451678_at	Narf	nuclear prelamin A recognition factor	2.31321
1437956_at	Pik3r6	phosphoinositide-3-kinase, regulatory subunit 6	-3.04785
1416432_at	Pfkfb3	6-phosphofructo-2-kinase/fructose-2,6-biphosphatase 3	-2.01921
1417523_at	Plek	pleckstrin	-2.32192
1434814_x_at	Gpi1	glucose phosphate isomerase 1	-2.12305
1426221_at	Vwa5a	von Willebrand factor A domain containing 5A	-2.33324
1424374_at	Gimap4	GTPase, IMAP family member 4	2.17021
1452349_x_at	Ifi205 /// Mnda	interferon activated gene 205 /// myeloid cell nuclear differentiation antigen	-3.92945
1433104_at	Pus3	pseudouridine synthase 3	2.04818
1423389_at	Smad7	MAD homolog 7 (Drosophila)	2.16875
1433720_s_at	Chchd10	coiled-coil-helix-coiled-coil-helix domain containing 10	2.22783
1442700_at	Pde4b	phosphodiesterase 4B, cAMP specific	2.02123
1437405_a_at	Igfbp4	insulin-like growth factor binding protein 4	3.26875
1434671_at	B230337E12Rik	RIKEN cDNA B230337E12 gene	2.20205
1425344_at	Narf	nuclear prelamin A recognition factor	2.3155
1437236_a_at	Zfp110	zinc finger protein 110	2.06391
1455606_at	N4bp1	NEDD4 binding protein 1	-2.35184
1456772_at	Ncf1	neutrophil cytosolic factor 1	-2.61095
1443284_at	---	---	2.75996
1434059_at	B230312A22Rik	RIKEN cDNA B230312A22 gene	2.04193
1416382_at	Ctsc	cathepsin C	-2.77855
1435793_at	Aph1b	anterior pharynx defective 1b homolog (C. elegans)	-2.42671
1424906_at	Pqlc3	PQ loop repeat containing	-2.0381
1447813_x_at	Sla	src-like adaptor	-2.10589
1448465_at	Nipsnap1	4-nitrophenylphosphatase domain and non-neuronal SNAP25-like protein homolog 1 (	2.18139
1417346_at	Pycard	PYD and CARD domain containing	-2.22182
1460302_at	Thbs1	thrombospondin 1	-3.86076
1459885_s_at	Cox7c /// Gm10012 /// Gm3386 /// LOC100048613	cytochrome c oxidase, subunit VIIc /// cytochrome c oxidase, subunit VIIc pseudo	2.27924
1455285_at	Slc31a1	solute carrier family 31, member 1	-3.02446
1453239_a_at	Ankrd22	ankyrin repeat domain 22	-4.73413
1435627_x_at	Gm9106 /// Marcksl1	predicted gene 9106 /// MARCKS-like 1	-4.8946
1423693_at	Cela1	chymotrypsin-like elastase family, member 1	-2.02518
1417171_at	Itk	IL2-inducible T-cell kinase	2.57397
1435031_at	Tmem120a	transmembrane protein 120A	-2.1591
1429428_at	Tcf7l2	transcription factor 7-like 2, T-cell specific, HMG-box	-2.30718
1416309_at	Nusap1	nucleolar and spindle associated protein 1	2.37262
1417291_at	Tnfrsf1a	tumor necrosis factor receptor superfamily, member 1a	-2.36974
1448061_at	Msr1	macrophage scavenger receptor 1	-3.41555
1437406_x_at	Igfbp4	insulin-like growth factor binding protein 4	2.62582
1429503_at	Fam69a	family with sequence similarity 69, member A	2.04102
1416897_at	Parp9	poly (ADP-ribose) polymerase family, member 9	-2.19903
1452815_at	P2ry10	purinergic receptor P2Y, G-protein coupled 10	3.21788
1452864_at	Med12l	mediator of RNA polymerase II transcription, subunit 12 homolog (yeast)-like	-2.39302
1449677_s_at	Tmem38b	transmembrane protein 38B	-2.16957
1435415_x_at	Marcksl1	MARCKS-like 1	-4.77732
1426655_a_at	Fam63a	family with sequence similarity 63, member A	-2.08598
1425668_a_at	St3gal4	ST3 beta-galactoside alpha-2,3-sialyltransferase 4	-2.99277
1449254_at	Spp1	secreted phosphoprotein 1	-18.6603
1416343_a_at	Lamp2	lysosomal-associated membrane protein 2	-2.17043
1453572_a_at	Plp2	proteolipid protein 2	-2.49097
1438171_x_at	Mettl9	methyltransferase like 9	-2.46687
1416378_at	Pnkp	polynucleotide kinase 3'- phosphatase	-2.31076
1429029_at	Sgms2	sphingomyelin synthase 2	-2.17952
1418778_at	Ccdc109b	coiled-coil domain containing 109B	-2.3
1449947_s_at	Zfhx3	zinc finger homeobox 3	-2.6347
1418992_at	F10	coagulation factor X	-3.68532
1419494_a_at	Tpd52	tumor protein D52	-2.61608
1417480_at	Fbxo9	f-box protein 9	2.18281
1418123_at	Unc119	unc-119 homolog (C. elegans)	-2.46501
1453313_at	Sesn3	sestrin 3	2.0466
1423756_s_at	Igfbp4	insulin-like growth factor binding protein 4	3.38039
1422580_at	Myl4	myosin, light polypeptide 4	2.19372
1421968_a_at	Nipa2	non imprinted in Prader-Willi/Angelman syndrome 2 homolog (human)	-2.01143
1438627_x_at	Pgd	phosphogluconate dehydrogenase	-2.81321
1422865_at	Runx1	runt related transcription factor 1	2.00111
1418591_at	Dnaja4	DnaJ (Hsp40) homolog, subfamily A, member 4	2.22268
1453054_at	Scamp1	secretory carrier membrane protein 1	-2.44488
1417793_at	Irgm2	immunity-related GTPase family M member 2	-3.65948
1449311_at	Bach1	BTB and CNC homology 1	-2.16924
1436448_a_at	Ptgs1	prostaglandin-endoperoxide synthase 1	-2.30655
1452410_a_at	Fes	feline sarcoma oncogene	-2.11472
1449265_at	Casp1	caspase 1	-2.8609
1420876_a_at	2010-09-06	septin 6	2.1876
1426624_a_at	Ypel3	yippee-like 3 (Drosophila)	2.01506
1429802_at	Hsd17b14	hydroxysteroid (17-beta) dehydrogenase 14	-2.14797
1419043_a_at	Iigp1	interferon inducible GTPase 1	-4.40759
1420979_at	Pak1	p21 protein (Cdc42/Rac)-activated kinase 1	-2.28751
1449874_at	Ly96	lymphocyte antigen 96	-2.17276
1416431_at	Tubb6	tubulin, beta 6	-2.68881
1440842_at	C230085N15Rik	RIKEN cDNA C230085N15 gene	2.63653
1446173_at	---	---	-2.21088
1423954_at	C3	complement component 3	-9.85502
1422537_a_at	Id2	inhibitor of DNA binding 2	-2.94623
1435325_at	Usp46	ubiquitin specific peptidase 46	-2.05152
1455538_at	6330403M23Rik	RIKEN cDNA 6330403M23 gene	2.4112
1420088_at	Nfkbia	nuclear factor of kappa light polypeptide gene enhancer in B-cells inhibitor, al	-2.07293
1451716_at	Mafb	v-maf musculoaponeurotic fibrosarcoma oncogene family, protein B (avian)	-2.4573
1424584_a_at	Ranbp10	RAN binding protein 10	2.156
1422948_s_at	Hist1h4a /// Hist1h4b /// Hist1h4c /// Hist1h4h /// Hist1h4i /// Hist1h4j /// Hist1h4k /// Hist1h4m /// LOC100041230	histone cluster 1, H4a /// histone cluster 1, H4b /// histone cluster 1, H4c ///	-2.12626
1449393_at	LOC100046930 /// Sh2d1a	similar to T cell signal transduction molecule1 SAP /// SH2 domain protein 1A	2.56041
1417901_a_at	Ica1	islet cell autoantigen 1	-2.04949
1440847_at	Mtss1	metastasis suppressor 1	2.00346
1441516_a_at	C130050O18Rik	RIKEN cDNA C130050O18 gene	-2.15997
1434447_at	Met	met proto-oncogene	-2.73514
1438321_x_at	Fam63a	family with sequence similarity 63, member A	-2.13501
1421992_a_at	Igfbp4	insulin-like growth factor binding protein 4	2.16703
1420342_at	Gdap10	ganglioside-induced differentiation-associated-protein 10	-2.46722
1415682_at	Xpo7	exportin 7	2.63484
1433768_at	Palld	palladin, cytoskeletal associated protein	-2.19334
1422869_at	Mertk	c-mer proto-oncogene tyrosine kinase	-2.51493
1436999_at	5033414K04Rik	RIKEN cDNA 5033414K04 gene	-2.71575
1440845_at	4930420K17Rik	RIKEN cDNA 4930420K17 gene	2.16479
1450377_at	LOC640441 /// Thbs1	similar to thrombospondin 1 /// thrombospondin 1	-3.41629
1452178_at	Parp10	poly (ADP-ribose) polymerase family, member 10	-2.58493
1428821_at	Agpat2	1-acylglycerol-3-phosphate O-acyltransferase 2 (lysophosphatidic acid acyltransf	-2.5208
1456873_at	Clic5	chloride intracellular channel 5	-2.31126
1456171_at	2010-03-10	membrane-associated ring finger (C3HC4) 10	-2.03858
1437993_x_at	Qdpr	quinoid dihydropteridine reductase	2.09813
1425435_at	Msr1	macrophage scavenger receptor 1	-2.82799
1457658_x_at	Anxa4	annexin A4	-2.05708
1421977_at	Mmp19	matrix metallopeptidase 19	-2.8918
1436101_at	Rnf24	ring finger protein 24	-2.22796
1419042_at	Iigp1	interferon inducible GTPase 1	-3.61716
1421118_a_at	Gpr56	G protein-coupled receptor 56	-2.23784
1452504_s_at	Ctbs	chitobiase, di-N-acetyl-	-2.15644
1439814_at	Atp8b4	ATPase, class I, type 8B, member 4	-2.21617
1454197_a_at	Ccdc86	coiled-coil domain containing 86	-2.19362
1435463_s_at	Myo1d	myosin ID	2.22137
1415793_at	Pnpo	pyridoxine 5'-phosphate oxidase	-2.10936
1451340_at	Arid5a	AT rich interactive domain 5A (MRF1-like)	-2.37253
1428790_at	Nfam1	Nfat activating molecule with ITAM motif 1	-2.35297
1417978_at	Eif4e3	eukaryotic translation initiation factor 4E member 3	-2.28011
1422259_a_at	Ccr5	chemokine (C-C motif) receptor 5	-2.07297
1418131_at	Samhd1	SAM domain and HD domain, 1	-3.11104
1416881_at	Mcl1	myeloid cell leukemia sequence 1	-2.43323
1421811_at	LOC640441 /// Thbs1	similar to thrombospondin 1 /// thrombospondin 1	-3.25935
1456494_a_at	AI451617 /// Trim30	expressed sequence AI451617 /// tripartite motif-containing 30	-2.45293
1421456_at	P2ry1	purinergic receptor P2Y, G-protein coupled 1	-2.34274
1423963_at	Wdr26	WD repeat domain 26	2.97452
1451971_at	Cul4a	cullin 4A	2.42966
1434510_at	Papss2	3'-phosphoadenosine 5'-phosphosulfate synthase 2	-2.08338
1449164_at	Cd68	CD68 antigen	-2.7046
1422572_at	Rhog	ras homolog gene family, member G	-2.06038
1425517_s_at	Ogt	O-linked N-acetylglucosamine (GlcNAc) transferase (UDP-N-acetylglucosamine:polyp	2.03279
1426315_a_at	6330416G13Rik	RIKEN cDNA 6330416G13 gene	-2.29091
1455500_at	Rnf213	ring finger protein 213	-2.15493
1426798_a_at	Ppp1r15b	protein phosphatase 1, regulatory (inhibitor) subunit 15b	-2.17941
1450403_at	Stat2	signal transducer and activator of transcription 2	-2.40559
1424854_at	Hist1h4a /// Hist1h4b /// Hist1h4f /// Hist1h4i /// Hist1h4m	histone cluster 1, H4a /// histone cluster 1, H4b /// histone cluster 1, H4f ///	-2.01487
1451016_at	Ifrd2	interferon-related developmental regulator 2	2.40473
1451564_at	Parp14	poly (ADP-ribose) polymerase family, member 14	-2.58697
1419004_s_at	Bcl2a1a /// Bcl2a1b /// Bcl2a1d	B-cell leukemia/lymphoma 2 related protein A1a /// B-cell leukemia/lymphoma 2 re	-5.47856
1460173_at	Lasp1	LIM and SH3 protein 1	-2.0602
1424067_at	Icam1	intercellular adhesion molecule 1	-2.77702
1451860_a_at	Trim30	tripartite motif-containing 30	-2.91025
1419208_at	Map3k8	mitogen-activated protein kinase kinase kinase 8	-2.46458
1418392_a_at	Gbp3	guanylate binding protein 3	-4.1897
1451015_at	Tkt	transketolase	-2.19677
1432211_a_at	Fbxo9	f-box protein 9	2.49045
1419135_at	Ltb	lymphotoxin B	2.15797
1435478_at	Wdr26	WD repeat domain 26	2.23472
1434140_at	Mcf2l	mcf.2 transforming sequence-like	-2.19078
1449454_at	Bst1	bone marrow stromal cell antigen 1	-2.41005
1424638_at	Cdkn1a	cyclin-dependent kinase inhibitor 1A (P21)	-2.63312
1418993_s_at	F10	coagulation factor X	-2.31145
1420273_x_at	Samhd1	SAM domain and HD domain, 1	-2.54252
1439411_a_at	Xpo7	exportin 7	2.21183
1443832_s_at	Sdpr	serum deprivation response	-2.74624
1416779_at	Sdpr	serum deprivation response	-2.70679
1416249_at	Nadk	NAD kinase	-2.5495
1434418_at	Lass6	LAG1 homolog, ceramide synthase 6	-3.14874
1425837_a_at	Ccrn4l /// LOC100047134	CCR4 carbon catabolite repression 4-like (S. cerevisiae) /// similar to carbon c	-2.81529
1420558_at	Selp	selectin, platelet	-2.0281
1440173_x_at	Selp	selectin, platelet	-3.28198
1418216_at	Ggt5	gamma-glutamyltransferase 5	-2.28541
1417240_at	Zyx	zyxin	-2.20211
1425516_at	Ogt	O-linked N-acetylglucosamine (GlcNAc) transferase (UDP-N-acetylglucosamine:polyp	2.01912
1451097_at	Vasp	vasodilator-stimulated phosphoprotein	-2.41184
1435176_a_at	Id2	inhibitor of DNA binding 2	-3.04187
1422468_at	Ppt1	palmitoyl-protein thioesterase 1	-2.26685
1423962_at	Wdr26	WD repeat domain 26	2.78009
1441153_at	---	---	2.0301
1450459_at	2010106G01Rik	RIKEN cDNA 2010106G01 gene	-2.09512
1433524_at	AU042671	expressed sequence AU042671	2.31462
1434554_at	Trim37	tripartite motif-containing 37	2.32447
1448477_at	Chst12	carbohydrate sulfotransferase 12	-2.159
1456403_at	Pag1	phosphoprotein associated with glycosphingolipid microdomains 1	-2.17337
1433661_at	Nlrx1	NLR family member X1	-2.58836
1452257_at	Bdh1	3-hydroxybutyrate dehydrogenase, type 1	2.10104
1452160_at	Tiparp	TCDD-inducible poly(ADP-ribose) polymerase	-2.09149
1422432_at	Dbi	diazepam binding inhibitor	-2.32099
1456158_at	2610109H07Rik	RIKEN cDNA 2610109H07 gene	-2.04588
1430447_a_at	Lair1	leukocyte-associated Ig-like receptor 1	-4.33117
1436614_at	---	---	2.2846
1444040_at	Lair1	leukocyte-associated Ig-like receptor 1	-3.72569
1421278_s_at	Spna1	spectrin alpha 1	2.23948
1460197_a_at	Steap4	STEAP family member 4	-6.52994
1437807_x_at	Ctnna1	catenin (cadherin associated protein), alpha 1	-2.02129
1439067_at	Lair1	leukocyte-associated Ig-like receptor 1	-3.92731
1417961_a_at	Trim30	tripartite motif-containing 30	-3.01193
1428119_a_at	LOC100047558 /// Rap2c	similar to RAP2C, member of RAS oncogene family /// RAP2C, member of RAS oncogen	-2.00655
1419311_at	Trim10	tripartite motif-containing 10	2.8165
1417185_at	Ly6a	lymphocyte antigen 6 complex, locus A	-2.64314
1434754_at	Garnl4	GTPase activating RANGAP domain-like 4	-2.04745
1455203_at	A930003A15Rik	RIKEN cDNA A930003A15 gene	-2.30789
1433991_x_at	Dbi	diazepam binding inhibitor	-2.05133
1424033_at	Sfrs7	splicing factor, arginine/serine-rich 7	2.53286
1425890_at	Ly6i	lymphocyte antigen 6 complex, locus I	-2.17244
1416543_at	Nfe2l2	nuclear factor, erythroid derived 2, like 2	-2.31932
1420272_at	Samhd1	SAM domain and HD domain, 1	-2.38047
1417492_at	Ctsb	cathepsin B	-2.17809
1430079_at	5033406O09Rik	RIKEN cDNA 5033406O09 gene	-2.2625
1448862_at	Icam2	intercellular adhesion molecule 2	3.13097
1427957_at	9530008L14Rik	RIKEN cDNA 9530008L14 gene	-2.73893
1416619_at	4632428N05Rik	RIKEN cDNA 4632428N05 gene	-2.10165
1444546_at	Tifab	TRAF-interacting protein with forkhead-associated domain, family member B	-2.06759
1428014_at	Hist1h4h	histone cluster 1, H4h	-2.4907
1439831_at	---	---	-2.66448
1428680_at	Cds1	CDP-diacylglycerol synthase 1	-2.11749
1421911_at	Stat2	signal transducer and activator of transcription 2	-2.03355
1452211_at	Psme4	proteasome (prosome, macropain) activator subunit 4	2.17302
1421679_a_at	Cdkn1a	cyclin-dependent kinase inhibitor 1A (P21)	-2.24427
1449009_at	Tgtp /// Tgtp2	T-cell specific GTPase /// T-cell specific GTPase 2	-2.50086
1426823_s_at	Psme4	proteasome (prosome, macropain) activator subunit 4	2.19773
1436921_at	Atp7a	ATPase, Cu++ transporting, alpha polypeptide	-2.07491
1418641_at	Lcp2	lymphocyte cytosolic protein 2	-2.02713
1451127_at	Vopp1	vesicular, overexpressed in cancer, prosurvival protein 1	2.10714
1439443_x_at	Tkt	transketolase	-2.03181
1460251_at	Fas	Fas (TNF receptor superfamily member 6)	-2.14951
1422978_at	Cybb	cytochrome b-245, beta polypeptide	-2.71162
1436397_at	Tifab	TRAF-interacting protein with forkhead-associated domain, family member B	-2.16058
1424337_at	Snx15	sorting nexin 15	2.79973
1438435_at	Acer3	alkaline ceramidase 3	-2.29191
1426824_at	Psme4	proteasome (prosome, macropain) activator subunit 4	2.14494
1450641_at	Vim	vimentin	-2.03081
1456891_at	Dennd2c	DENN/MADD domain containing 2C	-2.18594
1430594_at	Rab11fip1	RAB11 family interacting protein 1 (class I)	-2.05194
1455544_at	Zranb3	zinc finger, RAN-binding domain containing 3	-3.59311
1437150_at	Fam110b	family with sequence similarity 110, member B	-2.22578
1428735_at	Cd69	CD69 antigen	2.0206
1449431_at	Trpc6	transient receptor potential cation channel, subfamily C, member 6	-2.14849
1417602_at	Per2	period homolog 2 (Drosophila)	-2.25476
1416503_at	Lxn	latexin	-2.00285
1450344_a_at	Ptger3	prostaglandin E receptor 3 (subtype EP3)	-2.16082
1449297_at	Casp12	caspase 12	-2.0494
1418539_a_at	Ptpre	protein tyrosine phosphatase, receptor type, E	-2.24081
1434372_at	AW112010	expressed sequence AW112010	-3.29393
1433750_at	Slc31a1	solute carrier family 31, member 1	-2.21584
1439610_at	Rab27b	RAB27b, member RAS oncogene family	-2.41906
1417162_at	Tmbim1	transmembrane BAX inhibitor motif containing 1	-2.53071
1433453_a_at	Abtb2	ankyrin repeat and BTB (POZ) domain containing 2	-2.35248
1419493_a_at	Tpd52	tumor protein D52	-2.07793
1437378_x_at	Scarb1	scavenger receptor class B, member 1	-2.04082
1417215_at	Rab27b	RAB27b, member RAS oncogene family	-2.17529
1434662_at	Atg4a	autophagy-related 4A (yeast)	2.91608
1426316_at	6330416G13Rik	RIKEN cDNA 6330416G13 gene	-2.16207
1460241_a_at	St3gal5	ST3 beta-galactoside alpha-2,3-sialyltransferase 5	2.14677
1417292_at	Ifi47	interferon gamma inducible protein 47	-2.97286
1452469_a_at	Smtn	smoothelin	-2.37874
1426165_a_at	Casp3	caspase 3	-2.04654
1444064_at	Samhd1	SAM domain and HD domain, 1	-2.59126
1435287_at	Add2	adducin 2 (beta)	2.57522
1458440_at	Cytsb	cytospin B	2.11349
1431296_at	Gpr15	G protein-coupled receptor 15	-2.25791
1451536_at	Mtfr1	mitochondrial fission regulator 1	2.42502
1450992_a_at	Meis1	Meis homeobox 1	-2.11126
1428861_at	Filip1l	filamin A interacting protein 1-like	2.00802
1420981_a_at	Lmo4	LIM domain only 4	-2.05924
1452614_at	Bcl2l15	BCLl2-like 15	-3.35598
1424923_at	Serpina3g	serine (or cysteine) peptidase inhibitor, clade A, member 3G	-4.55803
1433743_at	Dach1	dachshund 1 (Drosophila)	-2.594
1460598_at	Il28ra	interleukin 28 receptor alpha	-2.16984
1459400_at	A630038E17Rik	RIKEN cDNA A630038E17 gene	-2.12709
1436839_at	2010109K11Rik	RIKEN cDNA 2010109K11 gene	2.03813
1435268_at	---	---	-2.18018
1436778_at	Cybb	cytochrome b-245, beta polypeptide	-2.16155
1451310_a_at	Ctsl	cathepsin L	-5.52895
1416666_at	Serpine2	serine (or cysteine) peptidase inhibitor, clade E, member 2	-2.07482
1426223_at	Ttc39c	tetratricopeptide repeat domain 39C	-2.34141
1425645_s_at	Cyp2b10	cytochrome P450, family 2, subfamily b, polypeptide 10	-2.84259
1454311_at	---	---	-2.01918
1424356_a_at	Metrnl	meteorin, glial cell differentiation regulator-like	-2.31132
1436891_at	Usp15	ubiquitin specific peptidase 15	2.16079
1426851_a_at	Nov	nephroblastoma overexpressed gene	-3.52212
1425814_a_at	Calcrl	calcitonin receptor-like	2.43648
1459894_at	Iqgap2	IQ motif containing GTPase activating protein 2	-2.01736
1417910_at	Ccna2	cyclin A2	2.0685
1439505_at	Clic5	chloride intracellular channel 5	-2.60386
1424615_at	Pgap2	post-GPI attachment to proteins 2	-2.28631
1454962_at	Spire1	spire homolog 1 (Drosophila)	2.03555
1452514_a_at	Kit	kit oncogene	-2.45043
1454930_at	Tbcel	tubulin folding cofactor E-like	2.00417
1418652_at	Cxcl9	chemokine (C-X-C motif) ligand 9	-4.59132
1426852_x_at	Nov	nephroblastoma overexpressed gene	-3.21177
1451952_at	Prok2	prokineticin 2	-3.73649
1436779_at	Cybb	cytochrome b-245, beta polypeptide	-2.20155
1449015_at	Retnla	resistin like alpha	-2.62197
1460268_at	---	---	-2.26713
1437752_at	Lin28	lin-28 homolog (C. elegans)	-2.67321
1422700_at	Alox12	arachidonate 12-lipoxygenase	-2.1137
1448659_at	Casp7	caspase 7	-2.27944
1434339_at	Fnbp1l	formin binding protein 1-like	-2.08189
1418774_a_at	Atp7a	ATPase, Cu++ transporting, alpha polypeptide	-2.01606
1422557_s_at	Mt1	metallothionein 1	-13.7672
1423635_at	Bmp2	bone morphogenetic protein 2	-2.77353
1454733_at	Nod1	nucleotide-binding oligomerization domain containing 1	-2.27722
1428767_at	Gsdmd	gasdermin D	-2.04569
1439114_at	Ddx60	DEAD (Asp-Glu-Ala-Asp) box polypeptide 60	-2.07258
1451777_at	Ddx60	DEAD (Asp-Glu-Ala-Asp) box polypeptide 60	-2.55494
1416248_at	Nadk	NAD kinase	-2.08171
1456341_a_at	Klf9	Kruppel-like factor 9	-3.48226
1443849_x_at	Urod	uroporphyrinogen decarboxylase	2.03374
1460227_at	Timp1	tissue inhibitor of metalloproteinase 1	-3.21747
1438148_at	Cxcl3	chemokine (C-X-C motif) ligand 3	-8.98879
1422155_at	Hist2h3c2	histone cluster 2, H3c2	-2.05411
1419811_at	Adcy9	adenylate cyclase 9	-2.54153
1453573_at	Hist1h3d	histone cluster 1, H3d	-2.15312
1418403_at	Adam19 /// LOC100045780	a disintegrin and metallopeptidase domain 19 (meltrin beta) /// similar to metal	-2.01485
1423423_at	Pdia3	protein disulfide isomerase associated 3	-2.09236
1448436_a_at	Irf1	interferon regulatory factor 1	-2.47737
1416778_at	Sdpr	serum deprivation response	-2.19437
1450332_s_at	Fmo5	flavin containing monooxygenase 5	-2.15632
1424759_at	Arrdc4	arrestin domain containing 4	-2.17332
1428319_at	Pdlim7	PDZ and LIM domain 7	-2.00799
1444556_at	---	---	-2.80711
1457117_at	Nfe2l2	nuclear factor, erythroid derived 2, like 2	-2.81724
1424616_s_at	Pgap2	post-GPI attachment to proteins 2	-2.2552
1427084_a_at	Map4k5	mitogen-activated protein kinase kinase kinase kinase 5	2.05992
1422257_s_at	Cyp2b10	cytochrome P450, family 2, subfamily b, polypeptide 10	-2.76103
1428083_at	Neat1	nuclear paraspeckle assembly transcript 1 (non-protein coding)	-2.15849
1457670_s_at	Lmna	lamin A	-2.10464
1428289_at	Klf9	Kruppel-like factor 9	-2.25358
1427564_at	Diap2	diaphanous homolog 2 (Drosophila)	-2.12851
1428288_at	Klf9	Kruppel-like factor 9	-3.13753
1427041_at	BC013712	cDNA sequence BC013712	-2.09122
1447502_at	---	---	-2.18396
1435355_at	Neb	nebulin	-2.51439
1449585_at	Il1rap	interleukin 1 receptor accessory protein	-3.82201
1433776_at	Lhfp	lipoma HMGIC fusion partner	-2.22688
1429379_at	Lyve1	lymphatic vessel endothelial hyaluronan receptor 1	-2.26303
1427515_at	Pion	pigeon homolog (Drosophila)	-2.03294
1427820_at	---	---	3.40112
1428900_s_at	Mett5d1	methyltransferase 5 domain containing 1	2.04057
1456102_a_at	Cul5	cullin 5	-2.32954
1431422_a_at	Dusp14	dual specificity phosphatase 14	-2.04404
1448949_at	Car4	carbonic anhydrase 4	-3.09021
1451139_at	Slc39a4	solute carrier family 39 (zinc transporter), member 4	-2.07365
1422264_s_at	Klf9	Kruppel-like factor 9	-2.30276
1434141_at	Gucy1a3	guanylate cyclase 1, soluble, alpha 3	-2.44154
1425947_at	Ifng	interferon gamma	-3.15185
1429796_at	Kalrn	kalirin, RhoGEF kinase	-2.4632
1419561_at	Ccl3	chemokine (C-C motif) ligand 3	-2.7289
1425295_at	Ear11	eosinophil-associated, ribonuclease A family, member 11	-7.6823
1438009_at	Hist1h2ad	histone cluster 1, H2ad	-2.17976
1448416_at	Mgp	matrix Gla protein	-3.70333
1419413_at	Ccl17	chemokine (C-C motif) ligand 17	-2.03145
1436698_x_at	Tmem204	transmembrane protein 204	-2.24632
1415871_at	Tgfbi	transforming growth factor, beta induced	-4.24057
1415897_a_at	Mgst1	microsomal glutathione S-transferase 1	-4.69867
1415922_s_at	Marcksl1	MARCKS-like 1	-5.61937
1415936_at	Bcar3	breast cancer anti-estrogen resistance 3	3.13601
1415964_at	Scd1	stearoyl-Coenzyme A desaturase 1	4.7555
1415971_at	Marcks	myristoylated alanine rich protein kinase C substrate	-2.32372
1415972_at	Marcks	myristoylated alanine rich protein kinase C substrate	-2.14851
1416119_at	Txn1	thioredoxin 1	-3.70982
1416125_at	Fkbp5	FK506 binding protein 5	-4.55246
1416268_at	Ets2	E26 avian leukemia oncogene 2, 3' domain	-2.86747
1416273_at	Tnfaip2	tumor necrosis factor, alpha-induced protein 2	-2.97914
1416298_at	Mmp9	matrix metallopeptidase 9	-6.7953
1416301_a_at	Ebf1	early B-cell factor 1	5.79824
1416302_at	Ebf1	early B-cell factor 1	3.6716
1416359_at	Snx18	sorting nexin 18	-3.04435
1416527_at	Rab32	RAB32, member RAS oncogene family	-3.07283
1416576_at	Socs3	suppressor of cytokine signaling 3	-4.41233
1416630_at	Id3	inhibitor of DNA binding 3	3.42877
1416858_a_at	Fkbp3	FK506 binding protein 3	2.88289
1416871_at	Adam8	a disintegrin and metallopeptidase domain 8	-5.47233
1416930_at	Ly6d	lymphocyte antigen 6 complex, locus D	2.63946
1416957_at	Pou2af1	POU domain, class 2, associating factor 1	4.91049
1417025_at	H2-Eb1	histocompatibility 2, class II antigen E beta	4.5755
1417074_at	Ceacam10	carcinoembryonic antigen-related cell adhesion molecule 10	-10.2501
1417168_a_at	Usp2	ubiquitin specific peptidase 2	-2.21846
1417268_at	Cd14	CD14 antigen	-24.9472
1417290_at	Lrg1	leucine-rich alpha-2-glycoprotein 1	-30.4522
1417460_at	Ifitm2	interferon induced transmembrane protein 2	-6.54803
1417483_at	Nfkbiz	nuclear factor of kappa light polypeptide gene enhancer in B-cells inhibitor, ze	-2.08762
1417542_at	Rps6ka2	ribosomal protein S6 kinase, polypeptide 2	-2.39107
1417640_at	Cd79b	CD79B antigen	7.60661
1417702_a_at	Hnmt	histamine N-methyltransferase	-2.8021
1417741_at	Pygl	liver glycogen phosphorylase	-5.77529
1417894_at	Gpr97	G protein-coupled receptor 97	-4.21151
1417903_at	Dfna5	deafness, autosomal dominant 5 (human)	-2.34187
1418018_at	Cpd	carboxypeptidase D	-2.63801
1418020_s_at	Cpd	carboxypeptidase D	-2.4567
1418133_at	Bcl3	B-cell leukemia/lymphoma 3	-2.74333
1418162_at	Tlr4	toll-like receptor 4	-9.49543
1418402_at	Adam19 /// LOC100045780	a disintegrin and metallopeptidase domain 19 (meltrin beta) /// similar to metal	-2.27475
1418530_at	Nup160	nucleoporin 160	2.04944
1418612_at	Slfn1	schlafen 1	-3.11275
1418638_at	H2-DMb1 /// H2-DMb2	histocompatibility 2, class II, locus Mb1 /// histocompatibility 2, class II, lo	2.70611
1418640_at	Sirt1	sirtuin 1 (silent mating type information regulation 2, homolog) 1 (S. cerevisia	2.33011
1418685_at	Tirap	toll-interleukin 1 receptor (TIR) domain-containing adaptor protein	-3.29205
1418722_at	Ngp	neutrophilic granule protein	-69.099
1418762_at	Cd55	CD55 antigen	5.39138
1418772_at	BC016423	cDNA sequence BC016423	2.7829
1418798_s_at	Srpk3	serine/arginine-rich protein specific kinase 3	3.09939
1418809_at	Pira2	paired-Ig-like receptor A2	-4.87889
1418830_at	Cd79a /// LOC100047815	CD79A antigen (immunoglobulin-associated alpha) /// similar to CD79A antigen (im	7.44643
1418835_at	Phlda1	pleckstrin homology-like domain, family A, member 1	-2.2308
1418847_at	Arg2	arginase type II	-5.80888
1418888_a_at	Sepx1	selenoprotein X 1	-2.2418
1418890_a_at	Rab3d	RAB3D, member RAS oncogene family	-2.97232
1418891_a_at	Rab3d	RAB3D, member RAS oncogene family	-2.38058
1418901_at	Cebpb	CCAAT/enhancer binding protein (C/EBP), beta	-6.65184
1418932_at	LOC100046232 /// Nfil3	similar to NFIL3/E4BP4 transcription factor /// nuclear factor, interleukin 3, r	-5.84888
1418939_at	Hlx	H2.0-like homeobox	-2.15934
1418998_at	Kmo	kynurenine 3-monooxygenase (kynurenine 3-hydroxylase)	3.35609
1419091_a_at	Anxa2	annexin A2	-4.6812
1419132_at	Tlr2	toll-like receptor 2	-4.7005
1419192_at	Il4i1	interleukin 4 induced 1	3.48804
1419272_at	Myd88	myeloid differentiation primary response gene 88	-2.85182
1419297_at	H2-Oa	histocompatibility 2, O region alpha locus	5.28602
1419307_at	Tnfrsf13c	tumor necrosis factor receptor superfamily, member 13c	4.42025
1419394_s_at	S100a8	S100 calcium binding protein A8 (calgranulin A)	-2.67648
1419406_a_at	Bcl11a	B-cell CLL/lymphoma 11A (zinc finger protein)	5.3645
1419526_at	Fgr	Gardner-Rasheed feline sarcoma viral (Fgr) oncogene homolog	-3.27474
1419532_at	Il1r2	interleukin 1 receptor, type II	-31.6938
1419609_at	Ccr1	chemokine (C-C motif) receptor 1	-5.52987
1419610_at	Ccr1	chemokine (C-C motif) receptor 1	-5.17365
1419627_s_at	Clec4n	C-type lectin domain family 4, member n	-4.16557
1419647_a_at	Ier3	immediate early response 3	-12.0859
1419709_at	Stfa3	stefin A3	-31.1955
1419744_at	H2-DMb2	histocompatibility 2, class II, locus Mb2	7.6397
1419768_at	Cd22	CD22 antigen	6.49168
1419769_at	Cd22	CD22 antigen	7.26823
1419829_a_at	Gab2	growth factor receptor bound protein 2-associated protein 2	-2.50658
1419833_s_at	Arap3	ArfGAP with RhoGAP domain, ankyrin repeat and PH domain 3	-2.0441
1419907_s_at	Fcrla	Fc receptor-like A	6.11646
1420330_at	Clec4e	C-type lectin domain family 4, member e	-12.4797
1420331_at	Clec4e	C-type lectin domain family 4, member e	-8.64244
1420361_at	Slc11a1	solute carrier family 11 (proton-coupled divalent metal ion transporters), membe	-4.68359
1420394_s_at	Gp49a /// Lilrb4	glycoprotein 49 A /// leukocyte immunoglobulin-like receptor, subfamily B, membe	-5.98871
1420464_s_at	Gm10693 /// Gm15448 /// Lilrb3 /// Pira1 /// Pira11 /// Pira2 /// Pira3 /// Pira4 /// Pira6 /// Pira7	predicted gene 10693 /// predicted gene 15448 /// leukocyte immunoglobulin-like	-5.50749
1420641_a_at	Sqrdl	sulfide quinone reductase-like (yeast)	-3.4134
1420697_at	Slc15a3	solute carrier family 15, member 3	-5.53922
1420703_at	Csf2ra	colony stimulating factor 2 receptor, alpha, low-affinity (granulocyte-macrophag	-3.05878
1420764_at	Scrg1	scrapie responsive gene 1	-4.31863
1420804_s_at	Clec4d	C-type lectin domain family 4, member d	-2.96965
1420819_at	Sla	src-like adaptor	-2.7974
1420928_at	St6gal1	beta galactoside alpha 2,6 sialyltransferase 1	5.05372
1420994_at	B3gnt5	UDP-GlcNAc:betaGal beta-1,3-N-acetylglucosaminyltransferase 5	4.97152
1421211_a_at	Ciita	class II transactivator	3.9599
1421304_at	Klra2	killer cell lectin-like receptor, subfamily A, member 2	-3.60352
1421326_at	Csf2rb	colony stimulating factor 2 receptor, beta, low-affinity (granulocyte-macrophage	-6.46266
1421366_at	Clec5a	C-type lectin domain family 5, member a	-10.385
1421375_a_at	S100a6	S100 calcium binding protein A6 (calcyclin)	-6.88156
1421408_at	Igsf6	immunoglobulin superfamily, member 6	-5.04371
1421457_a_at	Samsn1	SAM domain, SH3 domain and nuclear localization signals, 1	-3.62726
1421463_at	Siglece	sialic acid binding Ig-like lectin E	-2.86327
1421478_a_at	Zfp318	zinc finger protein 318	3.19291
1421479_at	Zfp318	zinc finger protein 318	4.03388
1421734_at	Il8rb	interleukin 8 receptor, beta	-4.92434
1421840_at	Abca1	ATP-binding cassette, sub-family A (ABC1), member 1	2.86652
1421947_at	Gng12	guanine nucleotide binding protein (G protein), gamma 12	-3.17262
1422003_at	Cxcr5	chemochine (C-X-C motif) receptor 5	4.97083
1422013_at	Clec4a2	C-type lectin domain family 4, member a2	-4.22596
1422041_at	Pilrb1	paired immunoglobin-like type 2 receptor beta 1	-3.21846
1422046_at	Itgam	integrin alpha M	-5.96774
1422084_at	Bmx	BMX non-receptor tyrosine kinase	-3.38366
1422122_at	Fcer2a	Fc receptor, IgE, low affinity II, alpha polypeptide	14.212
1422190_at	C5ar1	complement component 5a receptor 1	-5.57709
1422497_at	Slc30a5	solute carrier family 30 (zinc transporter), member 5	2.12962
1422502_at	Parp1	poly (ADP-ribose) polymerase family, member 1	3.02197
1422573_at	Ampd3	adenosine monophosphate deaminase 3	-3.7425
1422678_at	Dgat2	diacylglycerol O-acyltransferase 2	-3.19679
1422760_at	Padi4	peptidyl arginine deiminase, type IV	-4.65314
1422775_at	Blk	B lymphoid kinase	4.63934
1422892_s_at	H2-Ea	histocompatibility 2, class II antigen E alpha	3.72571
1422921_at	Vpreb3	pre-B lymphocyte gene 3	3.46698
1422953_at	Fpr2	formyl peptide receptor 2	-15.951
1423017_a_at	Il1rn	interleukin 1 receptor antagonist	-4.87754
1423182_at	Tnfrsf13b	tumor necrosis factor receptor superfamily, member 13b	2.03161
1423226_at	Ms4a1	membrane-spanning 4-domains, subfamily A, member 1	8.79553
1423323_at	Tacstd2	tumor-associated calcium signal transducer 2	-2.76635
1423411_at	Rbm47	RNA binding motif protein 47	-2.6952
1423466_at	Ccr7	chemokine (C-C motif) receptor 7	4.82639
1423520_at	Lmnb1	lamin B1	-3.22719
1423543_at	Swap70	SWA-70 protein	4.40108
1423706_a_at	Pgd	phosphogluconate dehydrogenase	-2.7433
1423746_at	Txndc5	thioredoxin domain containing 5	2.44432
1423978_at	Sbk1	SH3-binding kinase 1	3.24922
1424027_at	Pxn	paxillin	-2.24483
1424032_at	Hvcn1	hydrogen voltage-gated channel 1	7.43147
1424254_at	Ifitm1	interferon induced transmembrane protein 1	-21.8138
1424256_at	Rdh12	retinol dehydrogenase 12	-3.4747
1424302_at	Lilrb3	leukocyte immunoglobulin-like receptor, subfamily B (with TM and ITIM domains),	-5.09816
1424509_at	Cd177	CD177 antigen	-30.1302
1424524_at	Dram1	DNA-damage regulated autophagy modulator 1	-4.98132
1424641_a_at	Thoc1	THO complex 1	2.31003
1424672_at	Dmxl1	Dmx-like 1	2.49299
1424831_at	Cpne2	copine II	-7.39424
1424852_at	Mef2c	myocyte enhancer factor 2C	4.49021
1424880_at	Trib1	tribbles homolog 1 (Drosophila)	-2.3123
1424931_s_at	Igl /// Igl-V1 /// LOC433053	immunoglobulin lambda chain complex /// immunoglobulin lambda chain, variable 1	3.45117
1425037_at	Fgd4	FYVE, RhoGEF and PH domain containing 4	-2.42827
1425062_at	Fcrl1	Fc receptor-like 1	3.6004
1425225_at	Fcgr4	Fc receptor, IgG, low affinity IV	-10.2268
1425289_a_at	Cr2	complement receptor 2	6.94372
1425346_at	Zfp318	zinc finger protein 318	2.98096
1425380_at	Rasgrp4	RAS guanyl releasing protein 4	-3.01173
1425407_s_at	Clec4a2 /// Clec4b1	C-type lectin domain family 4, member a2 /// C-type lectin domain family 4, memb	-3.36704
1425477_x_at	H2-Ab1	histocompatibility 2, class II antigen A, beta 1	3.27121
1425503_at	Gcnt2	glucosaminyl (N-acetyl) transferase 2, I-branching enzyme	-2.14305
1425518_at	Rapgef4	Rap guanine nucleotide exchange factor (GEF) 4	6.16203
1425519_a_at	Cd74	CD74 antigen (invariant polypeptide of major histocompatibility complex, class I	3.77781
1425663_at	Il1rn	interleukin 1 receptor antagonist	-3.1374
1425738_at	LOC100047222 /// LOC676193	similar to anti-glycoprotein-B of human Cytomegalovirus immunoglobulin Vl chain	4.87945
1425802_a_at	Fcrla	Fc receptor-like A	5.15742
1425895_a_at	Id1	inhibitor of DNA binding 1	-5.46232
1425951_a_at	Clec4n	C-type lectin domain family 4, member n	-7.5541
1425958_at	Il1f9	interleukin 1 family, member 9	-6.74198
1426112_a_at	Cd72	CD72 antigen	6.2368
1426440_at	Dhrs7	dehydrogenase/reductase (SDR family) member 7	-2.77747
1426526_s_at	Ovgp1	oviductal glycoprotein 1	-2.18006
1426623_a_at	Arhgap17	Rho GTPase activating protein 17	2.22003
1426640_s_at	Trib2	tribbles homolog 2 (Drosophila)	4.81682
1426708_at	Antxr2	anthrax toxin receptor 2	-2.2907
1426754_x_at	Ckap4	cytoskeleton-associated protein 4	-4.28807
1426755_at	Ckap4	cytoskeleton-associated protein 4	-4.47782
1426978_at	Klhl2	kelch-like 2, Mayven (Drosophila)	-3.29633
1427102_at	Slfn4	schlafen 4	-19.4894
1427292_at	Igl-V1	immunoglobulin lambda chain, variable 1	4.62826
1427327_at	Pilra	paired immunoglobin-like type 2 receptor alpha	-3.41744
1427329_a_at	Igh-6	immunoglobulin heavy chain 6 (heavy chain of IgM)	3.58923
1427368_x_at	Fes	feline sarcoma oncogene	-2.10832
1427381_at	Irg1	immunoresponsive gene 1	-25.8357
1427442_a_at	App	amyloid beta (A4) precursor protein	-8.39829
1427736_a_at	Ccrl2	chemokine (C-C motif) receptor-like 2	-4.32833
1427747_a_at	Lcn2	lipocalin 2	-90.2759
1427844_a_at	Cebpb	CCAAT/enhancer binding protein (C/EBP), beta	-7.22023
1427994_at	Cd300lf /// LOC100047115	CD300 antigen like family member F /// similar to CD300 antigen like family memb	-7.6001
1428141_at	Gga2	golgi associated, gamma adaptin ear containing, ARF binding protein 2	5.03867
1428457_at	Ttpal	tocopherol (alpha) transfer protein-like	2.56542
1428508_at	Tbc1d2b	TBC1 domain family, member 2B	-2.45044
1428517_at	Wdfy3	WD repeat and FYVE domain containing 3	-3.10216
1428562_at	2210403K04Rik	RIKEN cDNA 2210403K04 gene	-3.02262
1428572_at	Basp1 /// LOC100045716	brain abundant, membrane attached signal protein 1 /// similar to 22 kDa neurona	-4.00238
1428637_at	Dyrk2 /// LOC100044376	dual-specificity tyrosine-(Y)-phosphorylation regulated kinase 2 /// similar to	2.93863
1428663_at	Sgms2	sphingomyelin synthase 2	-5.37958
1428700_at	P2ry13	purinergic receptor P2Y, G-protein coupled 13	-5.14601
1428719_at	2010309G21Rik /// Igl-C2	RIKEN cDNA 2010309G21 gene /// immunoglobulin lambda chain, constant region 2	6.24508
1428720_s_at	2010309G21Rik /// Igl-C2 /// Igl-C3	RIKEN cDNA 2010309G21 gene /// immunoglobulin lambda chain, constant region 2 //	6.50597
1428749_at	Dmxl2	Dmx-like 2	-5.39965
1428789_at	Ralgps2	Ral GEF with PH domain and SH3 binding motif 2	2.32194
1428873_a_at	LOC100047441 /// Msl1	similar to RIKEN cDNA 4121402D02 gene /// male-specific lethal 1 homolog (Drosop	-2.08521
1428947_at	2010001M09Rik	RIKEN cDNA 2010001M09 gene	2.85613
1429123_at	Rab27a	RAB27A, member RAS oncogene family	-2.70777
1429319_at	Rhoh	ras homolog gene family, member H	3.38863
1429321_at	Rnf149	ring finger protein 149	-2.38783
1429352_at	Mocos	molybdenum cofactor sulfurase	-2.98461
1429383_at	Csnk1g3	casein kinase 1, gamma 3	2.84778
1429413_at	Cpm	carboxypeptidase M	5.19455
1429504_at	Rnpc3	RNA-binding region (RNP1, RRM) containing 3	2.83725
1429527_a_at	Plscr1	phospholipid scramblase 1	-14.363
1429642_at	Anubl1	AN1, ubiquitin-like, homolog (Xenopus laevis)	-2.93845
1429889_at	Faim3	Fas apoptotic inhibitory molecule 3	12.4072
1430143_at	4930426D05Rik	RIKEN cDNA 4930426D05 gene	4.60079
1430558_at	Zfp318	zinc finger protein 318	3.88594
1430612_at	1810033B17Rik	RIKEN cDNA 1810033B17 gene	-5.39408
1430622_at	4833423F13Rik	RIKEN cDNA 4833423F13 gene	2.23412
1430700_a_at	Pla2g7	phospholipase A2, group VII (platelet-activating factor acetylhydrolase, plasma)	-4.17632
1430878_at	2210406H18Rik	RIKEN cDNA 2210406H18 gene	-3.38935
1431010_a_at	Rdh12	retinol dehydrogenase 12	-3.21486
1431694_a_at	Ctnnbip1	catenin beta interacting protein 1	-2.75284
1433441_at	Fbxl5	F-box and leucine-rich repeat protein 5	-4.51092
1433939_at	Aff3	AF4/FMR2 family, member 3	3.80353
1433968_a_at	Megf9	multiple EGF-like-domains 9	-2.77218
1434015_at	Slc2a6	solute carrier family 2 (facilitated glucose transporter), member 6	-2.22633
1434025_at	---	---	-5.25429
1434046_at	AA467197	expressed sequence AA467197	-43.4884
1434225_at	Swap70	SWA-70 protein	3.32276
1434260_at	Fchsd2	FCH and double SH3 domains 2	5.96911
1434402_at	Samd8	sterile alpha motif domain containing 8	-2.17654
1434484_at	1100001G20Rik	RIKEN cDNA 1100001G20 gene	-31.5269
1434758_at	Crispld2	cysteine-rich secretory protein LCCL domain containing 2	-22.1793
1434830_at	Mxd1	MAX dimerization protein 1	-2.87545
1434848_at	---	---	-16.8137
1434945_at	Lpcat2	lysophosphatidylcholine acyltransferase 2	-2.75015
1435010_at	Asb7	ankyrin repeat and SOCS box-containing 7	-2.29406
1435244_at	Vav2	vav 2 oncogene	2.11612
1435290_x_at	H2-Aa	histocompatibility 2, class II antigen A, alpha	3.86589
1435343_at	Dock10	dedicator of cytokinesis 10	2.38705
1435432_at	Agap1	ArfGAP with GTPase domain, ankyrin repeat and PH domain 1	-2.72149
1435464_at	1110003E01Rik	RIKEN cDNA 1110003E01 gene	2.21311
1435761_at	BC100530 /// Stfa1	cDNA sequence BC100530 /// stefin A1	-20.2132
1435955_at	Siglecg	sialic acid binding Ig-like lectin G	3.36656
1436317_at	Pgap1	post-GPI attachment to proteins 1	5.06366
1436329_at	Egr3	early growth response 3	3.01366
1436419_a_at	1700097N02Rik	RIKEN cDNA 1700097N02 gene	5.91432
1436501_at	Mtus1	mitochondrial tumor suppressor 1	-3.84214
1436502_at	Mtus1	mitochondrial tumor suppressor 1	-3.57085
1436515_at	Bach2	BTB and CNC homology 2	3.39718
1436590_at	Ppp1r3b	protein phosphatase 1, regulatory (inhibitor) subunit 3B	-3.57204
1436649_at	Ikzf3	IKAROS family zinc finger 3	2.36553
1436759_x_at	Cnn3 /// LOC100047856	calponin 3, acidic /// similar to calponin 3, acidic	2.66209
1436771_x_at	Pgd	phosphogluconate dehydrogenase	-2.95223
1436836_x_at	Cnn3 /// LOC100047856	calponin 3, acidic /// similar to calponin 3, acidic	2.26802
1437056_x_at	Crispld2	cysteine-rich secretory protein LCCL domain containing 2	-16.7425
1437060_at	Olfm4	olfactomedin 4	-39.0287
1437226_x_at	Marcksl1	MARCKS-like 1	-7.47914
1437247_at	Fosl2 /// LOC634417	fos-like antigen 2 /// similar to fos-like antigen 2	-3.57482
1437253_at	Fam116a	family with sequence similarity 116, member A	2.33584
1437270_a_at	Clcf1	cardiotrophin-like cytokine factor 1	4.6648
1437313_x_at	Hmgb2	high mobility group box 2	-2.04571
1437380_x_at	Pgd	phosphogluconate dehydrogenase	-2.96213
1437421_at	---	---	3.49179
1437463_x_at	Tgfbi	transforming growth factor, beta induced	-3.83624
1437514_at	B430306N03Rik	RIKEN cDNA B430306N03 gene	-4.15139
1437870_at	Slco4c1	solute carrier organic anion transporter family, member 4C1	-4.37797
1438097_at	Rab20	RAB20, member RAS oncogene family	-7.5098
1438157_s_at	Nfkbia	nuclear factor of kappa light polypeptide gene enhancer in B-cells inhibitor, al	-2.47003
1438673_at	Slc4a7	solute carrier family 4, sodium bicarbonate cotransporter, member 7	2.32841
1438767_at	Osm	oncostatin M	-2.02969
1438838_at	B230206F22Rik	RIKEN cDNA B230206F22 gene	2.4033
1438841_s_at	Arg2	arginase type II	-5.65899
1438855_x_at	Tnfaip2	tumor necrosis factor, alpha-induced protein 2	-3.41093
1438858_x_at	H2-Aa	histocompatibility 2, class II antigen A, alpha	3.54977
1439221_s_at	Cd40	CD40 antigen	2.25614
1439323_a_at	Map4k1	mitogen-activated protein kinase kinase kinase kinase 1	2.11958
1439348_at	S100a10	S100 calcium binding protein A10 (calpactin)	2.52412
1439349_at	Sbno2	strawberry notch homolog 2 (Drosophila)	-2.41556
1439352_at	Trim7	tripartite motif-containing 7	3.99099
1439789_at	---	---	3.62537
1439820_at	---	---	2.53306
1439902_at	C5ar1	complement component 5a receptor 1	-7.38408
1440162_x_at	A630043P06	hypothetical protein A630043P06	3.06484
1440304_at	---	---	3.47014
1440795_x_at	Rabep2	rabaptin, RAB GTPase binding effector protein 2	2.09197
1440837_at	H2-Ob	histocompatibility 2, O region beta locus	13.0351
1440865_at	Ifitm6	interferon induced transmembrane protein 6	-20.2386
1440900_at	Gpr174	G protein-coupled receptor 174	4.99835
1440921_at	---	---	-2.37944
1441172_at	---	---	4.01224
1441761_at	Sla	Src-like adaptor	-2.17539
1441850_x_at	Tcn2	transcobalamin 2	-2.27396
1441962_at	Alox5	arachidonate 5-lipoxygenase	-2.07276
1441977_at	9630023C09Rik	RIKEN cDNA 9630023C09 gene	3.21112
1442023_at	A530030E21Rik	RIKEN cDNA A530030E21 gene	11.4176
1442219_at	---	---	4.94931
1442339_at	Stfa2l1	stefin A2 like 1	-10.9808
1442514_a_at	Ell3	elongation factor RNA polymerase II-like 3	4.32808
1442646_at	---	---	3.1661
1442804_at	Fgr	Gardner-Rasheed feline sarcoma viral (Fgr) oncogene homolog	-3.13832
1443534_at	---	---	2.91099
1443686_at	H2-DMb2	histocompatibility 2, class II, locus Mb2	8.08619
1443687_x_at	H2-DMb2	histocompatibility 2, class II, locus Mb2	8.4689
1443721_x_at	Sbno2	strawberry notch homolog 2 (Drosophila)	-2.16257
1443783_x_at	H2-Aa	histocompatibility 2, class II antigen A, alpha	3.10027
1443906_at	Cd55	CD55 antigen	4.41808
1444090_at	Pram1	PML-RAR alpha-regulated adaptor molecule 1	-4.4164
1445420_at	---	---	4.1286
1446669_at	---	---	4.86516
1446748_at	2010007H06Rik	RIKEN cDNA 2010007H06 gene	2.60812
1446860_at	---	---	-2.71147
1447284_at	Trem1	triggering receptor expressed on myeloid cells 1	-5.88674
1447792_x_at	Gpr174	G protein-coupled receptor 174	5.31981
1447800_x_at	Tcn2	transcobalamin 2	-2.41362
1447806_s_at	Srpk3	serine/arginine-rich protein specific kinase 3	9.39075
1447918_x_at	Igl-V1	Immunoglobulin lambda chain, variable 1	5.71326
1448110_at	Sema4a	sema domain, immunoglobulin domain (Ig), transmembrane domain (TM) and short cyt	-2.37624
1448123_s_at	Tgfbi	transforming growth factor, beta induced	-4.10553
1448200_at	Tcn2	transcobalamin 2	-3.14808
1448213_at	Anxa1	annexin A1	-11.8136
1448224_at	Tfam	transcription factor A, mitochondrial	2.22879
1448231_at	Fkbp5	FK506 binding protein 5	-2.41915
1448291_at	Mmp9	matrix metallopeptidase 9	-7.85139
1448293_at	Ebf1	early B-cell factor 1	6.63178
1448306_at	Nfkbia	nuclear factor of kappa light polypeptide gene enhancer in B-cells inhibitor, al	-3.2192
1448377_at	Slpi	secretory leukocyte peptidase inhibitor	-3.89852
1448561_at	Ncf2	neutrophil cytosolic factor 2	-2.16319
1448573_a_at	Ceacam10	carcinoembryonic antigen-related cell adhesion molecule 10	-9.61972
1448620_at	Fcgr3	Fc receptor, IgG, low affinity III	-4.17697
1448700_at	G0s2	G0/G1 switch gene 2	-5.03827
1448728_a_at	Nfkbiz	nuclear factor of kappa light polypeptide gene enhancer in B-cells inhibitor, ze	-2.2343
1448733_at	Bmi1	Bmi1 polycomb ring finger oncogene	3.07991
1448756_at	S100a9	S100 calcium binding protein A9 (calgranulin B)	-4.27046
1448830_at	Dusp1	dual specificity phosphatase 1	-2.91948
1448856_a_at	Msra	methionine sulfoxide reductase A	-2.64656
1448871_at	Mapk13	mitogen-activated protein kinase 13	-7.86897
1448881_at	Hp	haptoglobin	-9.63608
1449005_at	Slc16a3	solute carrier family 16 (monocarboxylic acid transporters), member 3	-2.78147
1449027_at	Rhou	ras homolog gene family, member U	-8.28048
1449028_at	Rhou	ras homolog gene family, member U	-4.09985
1449175_at	Gpr65	G-protein coupled receptor 65	-2.23518
1449184_at	Pglyrp1	peptidoglycan recognition protein 1	-9.23424
1449222_at	Ebi3	Epstein-Barr virus induced gene 3	-3.57165
1449342_at	Ptplb	protein tyrosine phosphatase-like (proline instead of catalytic arginine), membe	-2.15864
1449366_at	Mmp8	matrix metallopeptidase 8	-26.1415
1449383_at	Adssl1	adenylosuccinate synthetase like 1	-2.92908
1449580_s_at	H2-DMb1 /// H2-DMb2	histocompatibility 2, class II, locus Mb1 /// histocompatibility 2, class II, lo	4.08085
1449731_s_at	Nfkbia	nuclear factor of kappa light polypeptide gene enhancer in B-cells inhibitor, al	-2.4517
1449838_at	Crisp3	cysteine-rich secretory protein 3	2.32468
1449984_at	Cxcl2	chemokine (C-X-C motif) ligand 2	-17.7196
1450297_at	Il6	interleukin 6	-2.62491
1450322_s_at	Slfn3 /// Slfn4	schlafen 3 /// schlafen 4	-28.4215
1450350_a_at	Jdp2	Jun dimerization protein 2	-4.28514
1450357_a_at	Ccr6	chemokine (C-C motif) receptor 6	4.0889
1450513_at	Cd33	CD33 antigen	-3.03737
1450570_a_at	Cd19	CD19 antigen	6.33024
1450648_s_at	H2-Ab1	histocompatibility 2, class II antigen A, beta 1	3.05346
1450792_at	Tyrobp	TYRO protein tyrosine kinase binding protein	-2.17066
1450808_at	Fpr1	formyl peptide receptor 1	-13.4895
1450912_at	Ms4a1	membrane-spanning 4-domains, subfamily A, member 1	12.0354
1451006_at	Xdh	xanthine dehydrogenase	-7.53835
1451021_a_at	Klf5	Kruppel-like factor 5	-4.63354
1451079_at	Adpgk	ADP-dependent glucokinase	-3.22621
1451190_a_at	Sbk1	SH3-binding kinase 1	5.43653
1451199_at	Qtrtd1	queuine tRNA-ribosyltransferase domain containing 1	2.43835
1451507_at	Mef2c	myocyte enhancer factor 2C	3.27094
1451537_at	Chi3l1	chitinase 3-like 1	-15.6599
1451713_a_at	Fcer2a	Fc receptor, IgE, low affinity II, alpha polypeptide	9.70943
1451721_a_at	H2-Ab1	histocompatibility 2, class II antigen A, beta 1	3.54783
1451780_at	Blnk	B-cell linker	4.59777
1451796_s_at	Hdc	histidine decarboxylase	-9.36639
1451798_at	Il1rn	interleukin 1 receptor antagonist	-8.60863
1451858_at	LOC668727 /// Mrgpra2	similar to Mrgpra2 protein /// MAS-related GPR, member A2	-18.952
1451965_at	Gm7202 /// Igk-V19-14 /// Igk-V28 /// Igkv6-25 /// LOC100047628 /// LOC676175	predicted gene 7202 /// immunoglobulin kappa chain variable 19 (V19)-14 /// immu	5.04439
1452181_at	Ckap4	cytoskeleton-associated protein 4	-3.42843
1452357_at	Gp1bb /// Sept5	glycoprotein Ib, beta polypeptide /// septin 5	-3.29491
1452431_s_at	H2-Aa	histocompatibility 2, class II antigen A, alpha	4.09088
1452521_a_at	Plaur	plasminogen activator, urokinase receptor	-4.68593
1452534_a_at	Hmgb2	high mobility group box 2	-2.45782
1452732_at	Asprv1	aspartic peptidase, retroviral-like 1	-7.85393
1452922_at	Ppp1r3d	protein phosphatase 1, regulatory subunit 3D	-4.29425
1452952_at	9030418K01Rik	RIKEN cDNA 9030418K01 gene	-3.62227
1452974_at	Nol8	nucleolar protein 8	2.28679
1453009_at	Cpm	carboxypeptidase M	2.48117
1453119_at	Otud1	OTU domain containing 1	3.31199
1453181_x_at	Plscr1	phospholipid scramblase 1	-14.5008
1453287_at	Ankrd33b	ankyrin repeat domain 33B	-2.60186
1453365_at	Rabgap1l	RAB GTPase activating protein 1-like	2.20556
1454713_s_at	Hdc	histidine decarboxylase	-12.2848
1454795_at	Cobll1	Cobl-like 1	4.1473
1454799_at	Agpat9	1-acylglycerol-3-phosphate O-acyltransferase 9	-4.01273
1454824_s_at	Mtus1	mitochondrial tumor suppressor 1	-3.26344
1454897_at	6330509M05Rik	RIKEN cDNA 6330509M05 gene	4.02391
1455009_at	Cpd	carboxypeptidase D	-3.80936
1455019_x_at	Ckap4	cytoskeleton-associated protein 4	-5.401
1455104_at	Mxd1	MAX dimerization protein 1	-3.17683
1455197_at	Rnd1	Rho family GTPase 1	-3.63926
1455337_at	Fgd4	FYVE, RhoGEF and PH domain containing 4	-2.51347
1455340_at	Dennd5b	DENN/MADD domain containing 5B	5.83113
1455353_at	Tmcc1	transmembrane and coiled coil domains 1	-2.4243
1455530_at	Ighv14-2	immunoglobulin heavy variable V14-2	13.5255
1455570_x_at	Cnn3 /// LOC100047856	calponin 3, acidic /// similar to calponin 3, acidic	2.39269
1455656_at	Btla	B and T lymphocyte associated	4.75724
1455660_at	Csf2rb	colony stimulating factor 2 receptor, beta, low-affinity (granulocyte-macrophage	-7.34865
1455735_at	Ap1s3	adaptor-related protein complex AP-1, sigma 3	2.33279
1455773_at	---	---	-2.09479
1455778_at	Zfp192	zinc finger protein 192	2.43375
1455899_x_at	Socs3	suppressor of cytokine signaling 3	-6.33982
1456135_s_at	Pxn	paxillin	-2.04107
1456212_x_at	Socs3	suppressor of cytokine signaling 3	-5.69341
1456223_at	---	---	-4.32904
1456250_x_at	Tgfbi	transforming growth factor, beta induced	-3.98815
1456328_at	Bank1	B-cell scaffold protein with ankyrin repeats 1	7.12974
1456388_at	Atp11a	ATPase, class VI, type 11A	-9.01077
1456446_at	4930523C07Rik	RIKEN cDNA 4930523C07 gene	3.01275
1456500_at	Aph1b	anterior pharynx defective 1b homolog (C. elegans)	-2.57306
1456542_s_at	Qrsl1	glutaminyl-tRNA synthase (glutamine-hydrolyzing)-like 1	2.04354
1456545_at	Il18rap	interleukin 18 receptor accessory protein	-2.5692
1456632_at	Bcl11a	B-cell CLL/lymphoma 11A (zinc finger protein)	2.3037
1456648_at	---	---	2.77058
1456888_at	Pfkfb4	6-phosphofructo-2-kinase/fructose-2,6-biphosphatase 4	-2.01176
1456893_at	---	---	-4.15969
1457072_at	Bcl11a	B-cell CLL/lymphoma 11A (zinc finger protein)	3.98785
1457108_at	---	---	-2.39769
1457438_at	---	---	-2.23888
1457676_at	Tirap	toll-interleukin 1 receptor (TIR) domain-containing adaptor protein	-3.19476
1457728_at	Fam129c	family with sequence similarity 129, member C	5.38765
1457753_at	Tlr13	toll-like receptor 13	-3.542
1457825_x_at	Tcn2	transcobalamin 2	-2.78065
1458099_at	---	---	3.79526
1458351_s_at	Klhl2	kelch-like 2, Mayven (Drosophila)	-2.92553
1458551_at	AY512938	cDNA sequence AY512938	2.30928
1458802_at	Hivep3	human immunodeficiency virus type I enhancer binding protein 3	3.01079
1458933_at	Slc22a15	solute carrier family 22 (organic anion/cation transporter), member 15	-2.47116
1458978_at	---	---	2.7824
1459348_at	---	---	2.81852
1459916_at	---	---	3.03529
1460203_at	Itpr1	inositol 1,4,5-triphosphate receptor 1	2.18604
1460242_at	Cd55	CD55 antigen	3.34643
1460271_at	Trem3	triggering receptor expressed on myeloid cells 3	-4.27131
1460273_a_at	Naip2	NLR family, apoptosis inhibitory protein 2	-2.99695
1460282_at	Trem1	triggering receptor expressed on myeloid cells 1	-10.7553
[truncated: 609 more rows]
